# Supplementary material for: 1,2-Diazinium hydrogen chloranilate
Source: Acta Crystallogr Sect E Struct Rep Online. 2008 Oct 11;64(Pt 11):o2095. doi: 10.1107/S1600536808031978 (PMC2959702; doi:10.1107/S1600536808031978)
Supplement: Supplementary file 1 [file e-64-o2095-sup1.cif]

##############################################################################
###                                                                        ###
###        Electronic paper (Acta Crystallographica Section E)             ###
###                                                                        ###
##############################################################################
#                                                                            #
# This CIF contains the data in a paper accepted for publication in Acta     #
# Crystallographica Section E. It conforms to the requirements of Notes      #
# for Authors for Section E, and has been peer reviewed under the auspices   #
# of the IUCr Commission on Journals.                                        #
#                                                                            #
# Full details of the Crystallographic Information File format               #
# are given in the paper "The Crystallographic Information File (CIF):       #
# a New Standard Archive File for Crystallography" by S. R. Hall, F. H.      #
# Allen and I. D. Brown [Acta Cryst. (1991), A47, 655-685].                  #
#                                                                            #
# The current version of the core CIF dictionary is obtainable from          #
# ftp://ftp.iucr.org/pub/cif_core.dic. The current version number is 2.4.    #
#                                                                            #
# Software is freely available for graphical display of the structure(s) in  #
# this CIF.  For information consult the CIF home page http://www.iucr.org/  #
# cif/home.html                                                              #
#                                                                            #
# This file may be used for bona fide research purposes within the           #
# scientific community so long as proper attribution is given to the journal # 
# article from which it was obtained.                                        #
#                                                                            #
##############################################################################
                                             
data_global
_audit_creation_method     'by CrystalStructure 3.7'
_journal_date_recd_electronic     2008-09-30
_journal_date_accepted     2008-10-05
_journal_name_full     'Acta Crystallographica, Section E'
_journal_year     2008
_journal_volume     64
_journal_issue     11
_journal_page_first     o2095
_journal_page_last     o2095
_journal_paper_category     QO
_journal_coeditor_code     FJ2158
_publ_contact_author_name     'Professor Hiroyuki Ishida'
_publ_contact_author_address
;
Department of Chemistry
Faculty of Science
Okayama University
Okayama 700-8530
Japan
;
_publ_contact_author_email     ishidah@cc.okayama-u.ac.jp
_publ_contact_author_fax     '81-86-251-7832'
_publ_contact_author_phone     '81-86-251-7832'
_publ_section_title
;
1,2-Diazinium hydrogen chloranilate
;
loop_
    _publ_author_name
    _publ_author_address
    'Gotoh, Kazuma'
;
Department of Chemistry
Faculty of Science
Okayama University
Okayama 700-8530
Japan
;
    'Ishida, Hiroyuki'
;
Department of Chemistry
Faculty of Science
Okayama University
Okayama 700-8530
Japan
;
data_I
_chemical_name_systematic
;
1,2-Diazinium hydrogen chloranilate
;
_chemical_formula_moiety     'C4 H5 N2 + , C6 H Cl2 O4 -'
_chemical_formula_sum     'C10 H6 Cl2 N2 O4 '
_chemical_formula_iupac     'C4 H5 N2 + , C6 H Cl2 O4 -'
_chemical_formula_weight     289.07
_chemical_melting_point     ?
_symmetry_cell_setting     monoclinic
_symmetry_space_group_name_H-M     'P 21/c'
_symmetry_space_group_name_Hall     '-P 2ybc'
loop_
    _symmetry_equiv_pos_site_id
    _symmetry_equiv_pos_as_xyz
    1 '+x,+y,+z'
    2 '-x,1/2+y,1/2-z'
    3 '-x,-y,-z'
    4 '+x,1/2-y,1/2+z'
_cell_length_a     25.6849(10)
_cell_length_b     7.0516(2)
_cell_length_c     18.1388(6)
_cell_angle_alpha     90.0
_cell_angle_beta     97.5822(13)
_cell_angle_gamma     90.0
_cell_volume     3256.56(18)
_cell_formula_units_Z     12
_cell_measurement_reflns_used     36292
_cell_measurement_theta_min     3.0
_cell_measurement_theta_max     30.0
_cell_measurement_temperature     173.0(10)
_exptl_crystal_description     'prism'
_exptl_crystal_colour     'brown'
_exptl_crystal_size_max     0.40
_exptl_crystal_size_mid     0.22
_exptl_crystal_size_min     0.12
_exptl_crystal_density_diffrn     1.769
_exptl_crystal_density_meas     ?
_exptl_crystal_density_method     'not measured'
_exptl_crystal_F_000     1752.00
_exptl_absorpt_coefficient_mu     0.605
_exptl_absorpt_correction_type     numerical
_exptl_absorpt_process_details     '(ABSCOR; Higashi, 1999)'
_exptl_absorpt_correction_T_min     0.855
_exptl_absorpt_correction_T_max     0.930
_diffrn_radiation_type     'Mo K\a'
_diffrn_radiation_wavelength     0.71075
_diffrn_measurement_device_type     'Rigaku R-AXIS RAPIDII'
_diffrn_measurement_method     \w
_diffrn_detector_area_resol_mean     10.00
_diffrn_reflns_number     42942
_diffrn_reflns_av_R_equivalents     0.025
_diffrn_reflns_theta_max     29.99
_diffrn_reflns_theta_full     29.99
_diffrn_measured_fraction_theta_max     0.992
_diffrn_measured_fraction_theta_full     0.992
_diffrn_reflns_limit_h_min     -36
_diffrn_reflns_limit_h_max     36
_diffrn_reflns_limit_k_min     -9
_diffrn_reflns_limit_k_max     8
_diffrn_reflns_limit_l_min     -24
_diffrn_reflns_limit_l_max     25
_diffrn_standards_number     0
_diffrn_standards_interval_count     .
_diffrn_standards_interval_time     .
_diffrn_standards_decay_%     0
_refine_special_details
;
Refinement of <i>F</i>^2^ against ALL reflections. The weighted <i>R</i>-factor
<i>wR</i> and goodness of fit <i>S</i> are based on <i>F</i>^2^, conventional
<i>R</i>-factors <i>R</i> are based on <i>F</i>, with <i>F</i> set to zero for
negative <i>F</i>^2^. The threshold expression of <i>F</i>^2^ >
\s(<i>F</i>^2^) is used only for calculating <i>R</i>-factors(gt) <i>etc</i>.
and is not relevant to the choice of reflections for refinement.
<i>R</i>-factors based on <i>F</i>^2^ are statistically about twice as large
as those based on <i>F</i>, and <i>R</i>- factors based on ALL data will be
even larger.
;
_reflns_number_total     9398
_reflns_number_gt     7981
_reflns_threshold_expression     I>2\s(I)
_refine_ls_structure_factor_coef     Fsqd
_refine_ls_matrix_type     full
_refine_ls_R_factor_all     0.0380
_refine_ls_R_factor_gt     0.0298
_refine_ls_wR_factor_gt     0.0774
_refine_ls_wR_factor_ref     0.0820
_refine_ls_goodness_of_fit_ref     1.040
_refine_ls_restrained_S_all     1.040
_refine_ls_number_reflns     9398
_refine_ls_number_parameters     511
_refine_ls_number_restraints     0
_refine_ls_hydrogen_treatment     mixed
_refine_ls_weighting_scheme     calc
_refine_ls_weighting_details
       'calc w = 1/[\s^2^(Fo^2^)+(0.0465P)^2^+0.8542P] where P=(Fo^2^+2Fc^2^)/3'
_atom_sites_solution_hydrogens     geom
_atom_sites_solution_primary     direct
_atom_sites_solution_secondary     difmap
_refine_ls_shift/su_max     0.002
_refine_ls_shift/su_mean     0.001
_refine_diff_density_max     0.465
_refine_diff_density_min     -0.262
_refine_ls_extinction_method     none
_refine_ls_extinction_coef     ?
loop_
    _atom_type_symbol
    _atom_type_description
    _atom_type_scat_dispersion_real
    _atom_type_scat_dispersion_imag
    _atom_type_scat_source
    'C' 'C' 0.0033 0.0016
                         'International Tables Vol C Tables 4.2.6.8 and 6.1.1.4'
    'H' 'H' 0.0000 0.0000
                         'International Tables Vol C Tables 4.2.6.8 and 6.1.1.4'
    'O' 'O' 0.0106 0.0060
                         'International Tables Vol C Tables 4.2.6.8 and 6.1.1.4'
    'N' 'N' 0.0061 0.0033
                         'International Tables Vol C Tables 4.2.6.8 and 6.1.1.4'
    'Cl' 'Cl' 0.1484 0.1585
                         'International Tables Vol C Tables 4.2.6.8 and 6.1.1.4'
_computing_data_collection     'PROCESS-AUTO (Rigaku/MSC, 2004)'
_computing_cell_refinement     'PROCESS-AUTO (Rigaku/MSC, 2004)'
_computing_data_reduction     'CrystalStructure (Rigaku/MSC, 2004)'
_computing_structure_solution     'SHELXS97 (Sheldrick, 2008)'
_computing_structure_refinement     'SHELXL97 (Sheldrick, 2008)'
_computing_molecular_graphics     'ORTEP-3 (Farrugia, 1997)'
_computing_publication_material
                   'CrystalStructure (Rigaku/MSC, 2004) and PLATON (Spek, 2003)'
loop_
    _atom_site_type_symbol
    _atom_site_label
    _atom_site_fract_x
    _atom_site_fract_y
    _atom_site_fract_z
    _atom_site_U_iso_or_equiv
    _atom_site_adp_type
    _atom_site_calc_flag
    _atom_site_refinement_flags
    _atom_site_occupancy
    _atom_site_disorder_assembly
    _atom_site_disorder_group
    Cl Cl1 0.788813(11) 1.00777(4) 0.695195(15) 0.02287(7) Uani d . 1 . .
    Cl Cl2 0.813873(11) 1.33053(4) 0.375637(15) 0.01939(6) Uani d . 1 . .
    Cl Cl3 0.546309(11) 0.98926(4) 0.291828(15) 0.02164(7) Uani d . 1 . .
    Cl Cl4 0.529070(10) 0.68298(4) 0.616552(15) 0.01938(6) Uani d . 1 . .
    Cl Cl5 0.134170(11) 0.31600(4) 0.406398(15) 0.02014(6) Uani d . 1 . .
    Cl Cl6 0.126530(11) 0.00278(4) 0.732528(15) 0.02182(7) Uani d . 1 . .
    O O1 0.70886(3) 1.03911(14) 0.56092(5) 0.02672(19) Uani d . 1 . .
    O O2 0.88525(3) 1.17619(12) 0.64597(5) 0.02155(17) Uani d . 1 . .
    O O3 0.89647(3) 1.29114(12) 0.50763(5) 0.02036(16) Uani d . 1 . .
    O O4 0.71996(3) 1.15850(13) 0.42465(5) 0.02316(18) Uani d . 1 . .
    O O5 0.62655(3) 0.99280(14) 0.42628(5) 0.0258(2) Uani d . 1 . .
    O O6 0.45198(3) 0.80783(12) 0.34672(5) 0.02140(17) Uani d . 1 . .
    O O7 0.44599(3) 0.69004(12) 0.48544(5) 0.02138(17) Uani d . 1 . .
    O O8 0.61970(3) 0.86803(14) 0.56295(5) 0.02294(18) Uani d . 1 . .
    O O9 0.04325(3) 0.14786(13) 0.47288(5) 0.02485(19) Uani d . 1 . .
    O O10 0.22343(3) 0.29297(12) 0.53149(5) 0.02021(17) Uani d . 1 . .
    O O11 0.21688(3) 0.17839(12) 0.67058(5) 0.02290(18) Uani d . 1 . .
    O O12 0.04124(3) 0.00464(13) 0.60811(5) 0.02206(18) Uani d . 1 . .
    N N1 0.97488(4) 1.35579(15) 0.65484(6) 0.0219(2) Uani d . 1 . .
    N N2 0.99547(4) 1.31774(15) 0.72462(6) 0.0247(2) Uani d . 1 . .
    N N3 0.36001(4) 0.64298(15) 0.35724(6) 0.0212(2) Uani d . 1 . .
    N N4 0.33565(4) 0.66986(16) 0.28834(6) 0.0265(2) Uani d . 1 . .
    N N5 0.31069(4) 0.37842(15) 0.63023(6) 0.02006(19) Uani d . 1 . .
    N N6 0.34283(4) 0.45730(16) 0.58711(6) 0.0239(2) Uani d . 1 . .
    C C1 0.75362(4) 1.09400(16) 0.55266(6) 0.0170(2) Uani d . 1 . .
    C C2 0.79706(4) 1.09715(16) 0.60871(6) 0.01556(19) Uani d . 1 . .
    C C3 0.84590(4) 1.16825(15) 0.59736(6) 0.0152(2) Uani d . 1 . .
    C C4 0.85282(4) 1.24116(15) 0.51915(6) 0.01446(19) Uani d . 1 . .
    C C5 0.80717(4) 1.24251(15) 0.46242(6) 0.01550(19) Uani d . 1 . .
    C C6 0.76101(4) 1.16835(15) 0.47678(6) 0.0164(2) Uani d . 1 . .
    C C7 0.58355(4) 0.92184(16) 0.43505(6) 0.0165(2) Uani d . 1 . .
    C C8 0.54005(4) 0.90299(16) 0.37928(6) 0.0157(2) Uani d . 1 . .
    C C9 0.49245(4) 0.82418(15) 0.39314(6) 0.0155(2) Uani d . 1 . .
    C C10 0.48814(4) 0.75267(15) 0.47232(6) 0.01508(19) Uani d . 1 . .
    C C11 0.53375(4) 0.76601(15) 0.52856(6) 0.01517(19) Uani d . 1 . .
    C C12 0.57836(4) 0.84830(16) 0.51193(6) 0.0162(2) Uani d . 1 . .
    C C13 0.08582(4) 0.15642(15) 0.51475(6) 0.0164(2) Uani d . 1 . .
    C C14 0.13318(4) 0.23100(15) 0.49570(6) 0.01558(19) Uani d . 1 . .
    C C15 0.17974(4) 0.23689(15) 0.54582(6) 0.01537(19) Uani d . 1 . .
    C C16 0.17708(4) 0.16726(15) 0.62576(6) 0.0154(2) Uani d . 1 . .
    C C17 0.12835(4) 0.08899(16) 0.64439(6) 0.0159(2) Uani d . 1 . .
    C C18 0.08570(4) 0.07922(15) 0.59219(6) 0.0156(2) Uani d . 1 . .
    C C19 1.04186(5) 1.39362(18) 0.74659(7) 0.0234(2) Uani d . 1 . .
    H H19 1.0576 1.3710 0.7962 0.028 Uiso calc R 1 . .
    C C20 1.06920(5) 1.50533(17) 0.70098(7) 0.0232(2) Uani d . 1 . .
    H H20 1.1027 1.5564 0.7190 0.028 Uiso calc R 1 . .
    C C21 1.04646(5) 1.53937(18) 0.62952(7) 0.0231(2) Uani d . 1 . .
    H H21 1.0637 1.6133 0.5962 0.028 Uiso calc R 1 . .
    C C22 0.99713(5) 1.46098(17) 0.60787(7) 0.0228(2) Uani d . 1 . .
    H H22 0.9795 1.4834 0.5592 0.027 Uiso calc R 1 . .
    C C23 0.28768(5) 0.59892(19) 0.27484(7) 0.0279(3) Uani d . 1 . .
    H H23 0.2688 0.6165 0.2266 0.034 Uiso calc R 1 . .
    C C24 0.26300(5) 0.49954(18) 0.32732(8) 0.0250(3) Uani d . 1 . .
    H H24 0.2286 0.4497 0.3148 0.030 Uiso calc R 1 . .
    C C25 0.28964(5) 0.47601(18) 0.39706(7) 0.0252(2) Uani d . 1 . .
    H H25 0.2746 0.4101 0.4347 0.030 Uiso calc R 1 . .
    C C26 0.33997(5) 0.55323(18) 0.41044(7) 0.0247(2) Uani d . 1 . .
    H H26 0.3599 0.5409 0.4582 0.030 Uiso calc R 1 . .
    C C27 0.38814(5) 0.51986(19) 0.62180(7) 0.0252(3) Uani d . 1 . .
    H H27 0.4118 0.5787 0.5928 0.030 Uiso calc R 1 . .
    C C28 0.40324(5) 0.50458(18) 0.69840(7) 0.0242(2) Uani d . 1 . .
    H H28 0.4363 0.5508 0.7209 0.029 Uiso calc R 1 . .
    C C29 0.36891(5) 0.42094(18) 0.74013(7) 0.0242(2) Uani d . 1 . .
    H H29 0.3774 0.4059 0.7924 0.029 Uiso calc R 1 . .
    C C30 0.32121(5) 0.35891(18) 0.70316(7) 0.0238(2) Uani d . 1 . .
    H H30 0.2961 0.3023 0.7303 0.029 Uiso calc R 1 . .
    H H1 0.9443(7) 1.298(2) 0.6418(10) 0.040(5) Uiso d . 1 . .
    H H4 0.6953(9) 1.112(3) 0.4388(13) 0.070(7) Uiso d . 1 . .
    H H8 0.6436(8) 0.921(3) 0.5477(12) 0.064(7) Uiso d . 1 . .
    H H3 0.3919(7) 0.693(2) 0.3649(10) 0.037(5) Uiso d . 1 . .
    H H5 0.2801(7) 0.340(2) 0.6060(10) 0.040(5) Uiso d . 1 . .
    H H12 0.0205(8) -0.001(3) 0.5722(11) 0.052(6) Uiso d . 1 . .
loop_
    _atom_site_aniso_label
    _atom_site_aniso_U_11
    _atom_site_aniso_U_22
    _atom_site_aniso_U_33
    _atom_site_aniso_U_12
    _atom_site_aniso_U_13
    _atom_site_aniso_U_23
    Cl1 0.02091(13) 0.03338(16) 0.01460(12) -0.00592(10) 0.00337(9) 0.00278(11)
    Cl2 0.02201(13) 0.02140(13) 0.01473(12) -0.00058(9) 0.00235(9) 0.00273(10)
    Cl3 0.02047(13) 0.03130(15) 0.01329(12) -0.00316(10) 0.00276(9) 0.00268(10)
    Cl4 0.02048(13) 0.02307(13) 0.01446(12) -0.00125(9) 0.00187(9) 0.00367(10)
    Cl5 0.02339(13) 0.02148(13) 0.01490(12) -0.00022(10) 0.00008(9) 0.00332(10)
    Cl6 0.01993(13) 0.03180(15) 0.01370(12) -0.00260(10) 0.00209(9) 0.00197(10)
    O1 0.0137(4) 0.0443(5) 0.0221(4) -0.0085(3) 0.0020(3) 0.0002(4)
    O2 0.0153(4) 0.0311(4) 0.0170(4) -0.0058(3) -0.0026(3) 0.0029(3)
    O3 0.0155(4) 0.0264(4) 0.0195(4) -0.0057(3) 0.0034(3) -0.0006(3)
    O4 0.0137(4) 0.0360(5) 0.0185(4) -0.0030(3) -0.0026(3) 0.0037(4)
    O5 0.0148(4) 0.0416(5) 0.0206(4) -0.0087(3) 0.0009(3) 0.0036(4)
    O6 0.0156(4) 0.0296(4) 0.0177(4) -0.0056(3) -0.0028(3) 0.0023(3)
    O7 0.0163(4) 0.0282(4) 0.0195(4) -0.0075(3) 0.0020(3) 0.0000(3)
    O8 0.0135(4) 0.0372(5) 0.0169(4) -0.0064(3) -0.0024(3) 0.0047(4)
    O9 0.0161(4) 0.0313(5) 0.0248(4) -0.0035(3) -0.0062(3) 0.0067(4)
    O10 0.0159(4) 0.0265(4) 0.0179(4) -0.0047(3) 0.0014(3) 0.0001(3)
    O11 0.0167(4) 0.0305(4) 0.0198(4) -0.0041(3) -0.0036(3) 0.0035(3)
    O12 0.0138(4) 0.0323(5) 0.0196(4) -0.0045(3) 0.0003(3) 0.0014(3)
    N1 0.0144(4) 0.0246(5) 0.0262(5) -0.0023(4) 0.0010(4) -0.0009(4)
    N2 0.0249(5) 0.0260(5) 0.0233(5) -0.0044(4) 0.0041(4) 0.0014(4)
    N3 0.0153(4) 0.0247(5) 0.0225(5) -0.0032(4) -0.0015(4) -0.0013(4)
    N4 0.0262(5) 0.0306(6) 0.0216(5) -0.0059(4) -0.0017(4) 0.0021(4)
    N5 0.0151(4) 0.0238(5) 0.0207(5) -0.0023(4) 0.0001(3) -0.0016(4)
    N6 0.0214(5) 0.0310(5) 0.0189(5) -0.0043(4) 0.0017(4) -0.0003(4)
    C1 0.0141(5) 0.0205(5) 0.0164(5) -0.0015(4) 0.0018(4) -0.0019(4)
    C2 0.0143(5) 0.0204(5) 0.0120(4) -0.0022(4) 0.0019(3) 0.0002(4)
    C3 0.0134(4) 0.0169(5) 0.0152(5) -0.0013(4) 0.0012(4) -0.0013(4)
    C4 0.0145(4) 0.0143(5) 0.0144(5) -0.0014(4) 0.0016(4) -0.0022(4)
    C5 0.0159(5) 0.0170(5) 0.0133(4) 0.0005(4) 0.0009(4) 0.0004(4)
    C6 0.0142(5) 0.0188(5) 0.0155(5) 0.0014(4) -0.0004(4) -0.0012(4)
    C7 0.0138(5) 0.0206(5) 0.0152(5) -0.0011(4) 0.0014(4) 0.0002(4)
    C8 0.0152(5) 0.0195(5) 0.0123(4) -0.0006(4) 0.0012(4) 0.0002(4)
    C9 0.0146(5) 0.0170(5) 0.0145(5) -0.0009(4) 0.0008(4) 0.0000(4)
    C10 0.0144(4) 0.0154(5) 0.0153(5) -0.0014(4) 0.0013(4) -0.0013(4)
    C11 0.0157(5) 0.0170(5) 0.0127(4) -0.0005(4) 0.0013(4) 0.0014(4)
    C12 0.0134(5) 0.0193(5) 0.0153(5) 0.0004(4) -0.0006(4) -0.0002(4)
    C13 0.0157(5) 0.0155(5) 0.0172(5) 0.0015(4) -0.0007(4) 0.0010(4)
    C14 0.0162(5) 0.0167(5) 0.0133(4) 0.0001(4) -0.0001(4) 0.0014(4)
    C15 0.0156(5) 0.0143(5) 0.0158(5) -0.0006(4) 0.0005(4) -0.0017(4)
    C16 0.0142(5) 0.0158(5) 0.0156(5) 0.0001(4) 0.0001(4) -0.0010(4)
    C17 0.0151(5) 0.0186(5) 0.0140(5) 0.0001(4) 0.0016(4) -0.0004(4)
    C18 0.0130(4) 0.0170(5) 0.0169(5) 0.0006(4) 0.0022(4) -0.0014(4)
    C19 0.0229(6) 0.0258(6) 0.0204(5) -0.0011(4) -0.0012(4) -0.0004(5)
    C20 0.0164(5) 0.0262(6) 0.0265(6) -0.0046(4) 0.0017(4) -0.0065(5)
    C21 0.0228(6) 0.0233(6) 0.0241(6) -0.0060(4) 0.0065(4) -0.0004(5)
    C22 0.0205(5) 0.0246(6) 0.0224(6) 0.0013(4) -0.0006(4) 0.0009(5)
    C23 0.0265(6) 0.0303(6) 0.0241(6) -0.0045(5) -0.0075(5) 0.0015(5)
    C24 0.0164(5) 0.0265(6) 0.0309(6) -0.0037(4) -0.0019(4) -0.0038(5)
    C25 0.0213(6) 0.0293(6) 0.0252(6) -0.0060(5) 0.0034(4) 0.0002(5)
    C26 0.0209(6) 0.0312(6) 0.0205(5) -0.0034(5) -0.0034(4) 0.0011(5)
    C27 0.0204(6) 0.0325(6) 0.0231(6) -0.0072(5) 0.0038(4) -0.0011(5)
    C28 0.0176(5) 0.0300(6) 0.0238(6) -0.0038(4) -0.0016(4) -0.0052(5)
    C29 0.0240(6) 0.0303(6) 0.0172(5) -0.0025(5) -0.0015(4) -0.0008(5)
    C30 0.0212(5) 0.0284(6) 0.0217(6) -0.0041(4) 0.0030(4) 0.0003(5)
_geom_special_details
;
All e.s.d.'s (except the e.s.d. in the dihedral angle between two l.s. planes)
are estimated using the full covariance matrix. The cell e.s.d.'s are taken
into account individually in the estimation of e.s.d.'s in distances, angles
and torsion angles; correlations between e.s.d.'s in cell parameters are only
used when they are defined by crystal symmetry. An approximate (isotropic)
treatment of cell e.s.d.'s is used for estimating e.s.d.'s involving l.s.
planes.
;
loop_
    _geom_bond_atom_site_label_1
    _geom_bond_atom_site_label_2
    _geom_bond_site_symmetry_2
    _geom_bond_distance
    _geom_bond_publ_flag
    Cl1 C2 . 1.7293(11) ?
    Cl2 C5 . 1.7218(11) ?
    Cl3 C8 . 1.7262(11) ?
    Cl4 C11 . 1.7192(11) ?
    Cl5 C14 . 1.7305(11) ?
    Cl6 C17 . 1.7168(11) ?
    O1 C1 . 1.2408(13) ?
    O2 C3 . 1.2517(13) ?
    O3 C4 . 1.2193(13) ?
    O4 C6 . 1.3218(13) ?
    O4 H4 . 0.78(2) ?
    O5 C7 . 1.2417(13) ?
    O6 C9 . 1.2536(13) ?
    O7 C10 . 1.2213(13) ?
    O8 C12 . 1.3207(12) ?
    O8 H8 . 0.80(2) ?
    O9 C13 . 1.2476(13) ?
    O10 C15 . 1.2491(13) ?
    O11 C16 . 1.2218(13) ?
    O12 C18 . 1.3232(13) ?
    O12 H12 . 0.79(2) ?
    N1 C22 . 1.3158(16) ?
    N1 N2 . 1.3331(15) ?
    N1 H1 . 0.888(18) ?
    N2 C19 . 1.3189(15) ?
    N3 C26 . 1.3144(16) ?
    N3 N4 . 1.3355(14) ?
    N3 H3 . 0.886(17) ?
    N4 C23 . 1.3223(16) ?
    N5 C30 . 1.3221(16) ?
    N5 N6 . 1.3314(14) ?
    N5 H5 . 0.891(18) ?
    N6 C27 . 1.3236(15) ?
    C1 C2 . 1.4069(14) ?
    C1 C6 . 1.5079(15) ?
    C2 C3 . 1.3913(14) ?
    C3 C4 . 1.5412(15) ?
    C4 C5 . 1.4545(14) ?
    C5 C6 . 1.3522(15) ?
    C7 C8 . 1.4110(14) ?
    C7 C12 . 1.5102(15) ?
    C8 C9 . 1.3958(15) ?
    C9 C10 . 1.5398(15) ?
    C10 C11 . 1.4515(14) ?
    C11 C12 . 1.3533(15) ?
    C13 C14 . 1.4096(15) ?
    C13 C18 . 1.5069(15) ?
    C14 C15 . 1.4040(14) ?
    C15 C16 . 1.5408(15) ?
    C16 C17 . 1.4481(15) ?
    C17 C18 . 1.3520(14) ?
    C19 C20 . 1.3969(17) ?
    C19 H19 . 0.9500 ?
    C20 C21 . 1.3708(17) ?
    C20 H20 . 0.9500 ?
    C21 C22 . 1.3906(16) ?
    C21 H21 . 0.9500 ?
    C22 H22 . 0.9500 ?
    C23 C24 . 1.3994(19) ?
    C23 H23 . 0.9500 ?
    C24 C25 . 1.3666(18) ?
    C24 H24 . 0.9500 ?
    C25 C26 . 1.3942(16) ?
    C25 H25 . 0.9500 ?
    C26 H26 . 0.9500 ?
    C27 C28 . 1.3966(18) ?
    C27 H27 . 0.9500 ?
    C28 C29 . 1.3690(17) ?
    C28 H28 . 0.9500 ?
    C29 C30 . 1.3875(16) ?
    C29 H29 . 0.9500 ?
    C30 H30 . 0.9500 ?
loop_
    _geom_angle_atom_site_label_1
    _geom_angle_atom_site_label_2
    _geom_angle_atom_site_label_3
    _geom_angle_site_symmetry_1
    _geom_angle_site_symmetry_3
    _geom_angle
    _geom_angle_publ_flag
    C6 O4 H4 . . 113.0(17) ?
    C12 O8 H8 . . 112.9(16) ?
    C18 O12 H12 . . 110.5(15) ?
    C22 N1 N2 . . 125.20(10) ?
    C22 N1 H1 . . 122.0(12) ?
    N2 N1 H1 . . 112.8(12) ?
    C19 N2 N1 . . 115.76(10) ?
    C26 N3 N4 . . 125.10(10) ?
    C26 N3 H3 . . 121.5(11) ?
    N4 N3 H3 . . 113.4(11) ?
    C23 N4 N3 . . 115.44(11) ?
    C30 N5 N6 . . 124.80(10) ?
    C30 N5 H5 . . 120.8(12) ?
    N6 N5 H5 . . 114.4(12) ?
    C27 N6 N5 . . 115.74(10) ?
    O1 C1 C2 . . 125.21(10) ?
    O1 C1 C6 . . 116.67(10) ?
    C2 C1 C6 . . 118.09(9) ?
    C3 C2 C1 . . 122.90(10) ?
    C3 C2 Cl1 . . 119.09(8) ?
    C1 C2 Cl1 . . 118.00(8) ?
    O2 C3 C2 . . 124.89(10) ?
    O2 C3 C4 . . 116.93(9) ?
    C2 C3 C4 . . 118.17(9) ?
    O3 C4 C5 . . 123.41(10) ?
    O3 C4 C3 . . 118.33(9) ?
    C5 C4 C3 . . 118.24(9) ?
    C6 C5 C4 . . 120.45(10) ?
    C6 C5 Cl2 . . 120.77(8) ?
    C4 C5 Cl2 . . 118.72(8) ?
    O4 C6 C5 . . 121.29(10) ?
    O4 C6 C1 . . 116.75(10) ?
    C5 C6 C1 . . 121.96(10) ?
    O5 C7 C8 . . 125.43(10) ?
    O5 C7 C12 . . 116.43(9) ?
    C8 C7 C12 . . 118.14(9) ?
    C9 C8 C7 . . 122.55(10) ?
    C9 C8 Cl3 . . 119.72(8) ?
    C7 C8 Cl3 . . 117.69(8) ?
    O6 C9 C8 . . 125.73(10) ?
    O6 C9 C10 . . 116.17(9) ?
    C8 C9 C10 . . 118.09(9) ?
    O7 C10 C11 . . 122.72(10) ?
    O7 C10 C9 . . 118.35(9) ?
    C11 C10 C9 . . 118.92(9) ?
    C12 C11 C10 . . 119.98(10) ?
    C12 C11 Cl4 . . 121.19(8) ?
    C10 C11 Cl4 . . 118.79(8) ?
    O8 C12 C11 . . 121.01(10) ?
    O8 C12 C7 . . 116.74(9) ?
    C11 C12 C7 . . 122.25(9) ?
    O9 C13 C14 . . 125.75(10) ?
    O9 C13 C18 . . 116.14(10) ?
    C14 C13 C18 . . 118.12(9) ?
    C15 C14 C13 . . 122.76(10) ?
    C15 C14 Cl5 . . 118.65(8) ?
    C13 C14 Cl5 . . 118.58(8) ?
    O10 C15 C14 . . 125.90(10) ?
    O10 C15 C16 . . 116.70(9) ?
    C14 C15 C16 . . 117.40(9) ?
    O11 C16 C17 . . 122.83(10) ?
    O11 C16 C15 . . 117.95(10) ?
    C17 C16 C15 . . 119.21(9) ?
    C18 C17 C16 . . 120.10(10) ?
    C18 C17 Cl6 . . 120.99(8) ?
    C16 C17 Cl6 . . 118.88(8) ?
    O12 C18 C17 . . 120.69(10) ?
    O12 C18 C13 . . 117.06(9) ?
    C17 C18 C13 . . 122.23(10) ?
    N2 C19 C20 . . 123.68(11) ?
    N2 C19 H19 . . 118.2 ?
    C20 C19 H19 . . 118.2 ?
    C21 C20 C19 . . 118.28(11) ?
    C21 C20 H20 . . 120.9 ?
    C19 C20 H20 . . 120.9 ?
    C20 C21 C22 . . 117.14(11) ?
    C20 C21 H21 . . 121.4 ?
    C22 C21 H21 . . 121.4 ?
    N1 C22 C21 . . 119.91(11) ?
    N1 C22 H22 . . 120.0 ?
    C21 C22 H22 . . 120.0 ?
    N4 C23 C24 . . 123.93(12) ?
    N4 C23 H23 . . 118.0 ?
    C24 C23 H23 . . 118.0 ?
    C25 C24 C23 . . 118.30(11) ?
    C25 C24 H24 . . 120.8 ?
    C23 C24 H24 . . 120.8 ?
    C24 C25 C26 . . 116.95(12) ?
    C24 C25 H25 . . 121.5 ?
    C26 C25 H25 . . 121.5 ?
    N3 C26 C25 . . 120.28(11) ?
    N3 C26 H26 . . 119.9 ?
    C25 C26 H26 . . 119.9 ?
    N6 C27 C28 . . 123.96(12) ?
    N6 C27 H27 . . 118.0 ?
    C28 C27 H27 . . 118.0 ?
    C29 C28 C27 . . 117.95(11) ?
    C29 C28 H28 . . 121.0 ?
    C27 C28 H28 . . 121.0 ?
    C28 C29 C30 . . 117.43(11) ?
    C28 C29 H29 . . 121.3 ?
    C30 C29 H29 . . 121.3 ?
    N5 C30 C29 . . 120.10(11) ?
    N5 C30 H30 . . 119.9 ?
    C29 C30 H30 . . 119.9 ?
loop_
    _geom_torsion_atom_site_label_1
    _geom_torsion_atom_site_label_2
    _geom_torsion_atom_site_label_3
    _geom_torsion_atom_site_label_4
    _geom_torsion_site_symmetry_1
    _geom_torsion_site_symmetry_2
    _geom_torsion_site_symmetry_3
    _geom_torsion_site_symmetry_4
    _geom_torsion
    _geom_torsion_publ_flag
    C22 N1 N2 C19 . . . . -0.02(18) ?
    C26 N3 N4 C23 . . . . 0.15(19) ?
    C30 N5 N6 C27 . . . . -0.32(18) ?
    O1 C1 C2 C3 . . . . -176.99(12) ?
    C6 C1 C2 C3 . . . . 1.03(16) ?
    O1 C1 C2 Cl1 . . . . 3.15(17) ?
    C6 C1 C2 Cl1 . . . . -178.82(8) ?
    C1 C2 C3 O2 . . . . 178.89(11) ?
    Cl1 C2 C3 O2 . . . . -1.25(16) ?
    C1 C2 C3 C4 . . . . -1.82(16) ?
    Cl1 C2 C3 C4 . . . . 178.04(8) ?
    O2 C3 C4 O3 . . . . 4.40(15) ?
    C2 C3 C4 O3 . . . . -174.94(10) ?
    O2 C3 C4 C5 . . . . -177.03(10) ?
    C2 C3 C4 C5 . . . . 3.63(14) ?
    O3 C4 C5 C6 . . . . 173.62(11) ?
    C3 C4 C5 C6 . . . . -4.87(15) ?
    O3 C4 C5 Cl2 . . . . -3.52(15) ?
    C3 C4 C5 Cl2 . . . . 177.99(8) ?
    C4 C5 C6 O4 . . . . -176.09(10) ?
    Cl2 C5 C6 O4 . . . . 1.00(15) ?
    C4 C5 C6 C1 . . . . 4.23(16) ?
    Cl2 C5 C6 C1 . . . . -178.68(8) ?
    O1 C1 C6 O4 . . . . -3.73(15) ?
    C2 C1 C6 O4 . . . . 178.08(10) ?
    O1 C1 C6 C5 . . . . 175.96(11) ?
    C2 C1 C6 C5 . . . . -2.23(16) ?
    O5 C7 C8 C9 . . . . -179.02(11) ?
    C12 C7 C8 C9 . . . . 1.75(16) ?
    O5 C7 C8 Cl3 . . . . -1.27(16) ?
    C12 C7 C8 Cl3 . . . . 179.50(8) ?
    C7 C8 C9 O6 . . . . 178.05(11) ?
    Cl3 C8 C9 O6 . . . . 0.34(16) ?
    C7 C8 C9 C10 . . . . -1.04(16) ?
    Cl3 C8 C9 C10 . . . . -178.74(8) ?
    O6 C9 C10 O7 . . . . -1.84(15) ?
    C8 C9 C10 O7 . . . . 177.33(10) ?
    O6 C9 C10 C11 . . . . 179.47(10) ?
    C8 C9 C10 C11 . . . . -1.36(15) ?
    O7 C10 C11 C12 . . . . -175.60(11) ?
    C9 C10 C11 C12 . . . . 3.03(15) ?
    O7 C10 C11 Cl4 . . . . 2.27(15) ?
    C9 C10 C11 Cl4 . . . . -179.10(8) ?
    C10 C11 C12 O8 . . . . 177.57(10) ?
    Cl4 C11 C12 O8 . . . . -0.24(16) ?
    C10 C11 C12 C7 . . . . -2.38(17) ?
    Cl4 C11 C12 C7 . . . . 179.80(8) ?
    O5 C7 C12 O8 . . . . 0.75(15) ?
    C8 C7 C12 O8 . . . . -179.96(10) ?
    O5 C7 C12 C11 . . . . -179.30(11) ?
    C8 C7 C12 C11 . . . . -0.01(16) ?
    O9 C13 C14 C15 . . . . 179.75(11) ?
    C18 C13 C14 C15 . . . . -0.34(16) ?
    O9 C13 C14 Cl5 . . . . -1.12(16) ?
    C18 C13 C14 Cl5 . . . . 178.79(8) ?
    C13 C14 C15 O10 . . . . 176.55(11) ?
    Cl5 C14 C15 O10 . . . . -2.58(16) ?
    C13 C14 C15 C16 . . . . -3.15(16) ?
    Cl5 C14 C15 C16 . . . . 177.72(7) ?
    O10 C15 C16 O11 . . . . 2.96(15) ?
    C14 C15 C16 O11 . . . . -177.31(10) ?
    O10 C15 C16 C17 . . . . -175.99(10) ?
    C14 C15 C16 C17 . . . . 3.74(15) ?
    O11 C16 C17 C18 . . . . -179.53(11) ?
    C15 C16 C17 C18 . . . . -0.63(15) ?
    O11 C16 C17 Cl6 . . . . -1.56(15) ?
    C15 C16 C17 Cl6 . . . . 177.34(8) ?
    C16 C17 C18 O12 . . . . 178.68(10) ?
    Cl6 C17 C18 O12 . . . . 0.75(15) ?
    C16 C17 C18 C13 . . . . -3.07(16) ?
    Cl6 C17 C18 C13 . . . . 179.00(8) ?
    O9 C13 C18 O12 . . . . 1.95(15) ?
    C14 C13 C18 O12 . . . . -177.98(10) ?
    O9 C13 C18 C17 . . . . -176.36(11) ?
    C14 C13 C18 C17 . . . . 3.71(16) ?
    N1 N2 C19 C20 . . . . -0.85(18) ?
    N2 C19 C20 C21 . . . . 0.50(19) ?
    C19 C20 C21 C22 . . . . 0.68(18) ?
    N2 N1 C22 C21 . . . . 1.20(19) ?
    C20 C21 C22 N1 . . . . -1.48(18) ?
    N3 N4 C23 C24 . . . . -0.8(2) ?
    N4 C23 C24 C25 . . . . 0.9(2) ?
    C23 C24 C25 C26 . . . . -0.24(19) ?
    N4 N3 C26 C25 . . . . 0.4(2) ?
    C24 C25 C26 N3 . . . . -0.35(19) ?
    N5 N6 C27 C28 . . . . 0.92(19) ?
    N6 C27 C28 C29 . . . . -0.4(2) ?
    C27 C28 C29 C30 . . . . -0.63(19) ?
    N6 N5 C30 C29 . . . . -0.7(2) ?
    C28 C29 C30 N5 . . . . 1.20(19) ?
loop_
    _geom_hbond_atom_site_label_D
    _geom_hbond_atom_site_label_H
    _geom_hbond_atom_site_label_A
    _geom_hbond_site_symmetry_A
    _geom_hbond_distance_DH
    _geom_hbond_distance_HA
    _geom_hbond_distance_DA
    _geom_hbond_angle_DHA
    _geom_hbond_publ_flag
    N1 H1 O2 . 0.889(17) 1.753(17) 2.6138(13) 162.2(17) y
    N1 H1 O3 . 0.889(17) 2.578(18) 3.1583(14) 123.7(14) y
    N3 H3 O6 . 0.886(18) 1.811(17) 2.6621(13) 160.4(17) y
    N3 H3 O7 . 0.886(18) 2.431(18) 3.0066(14) 123.0(14) y
    O4 H4 O1 . 0.79(2) 2.26(2) 2.6619(13) 113(2) y
    O4 H4 O5 . 0.79(2) 1.94(2) 2.6723(12) 155(2) y
    N5 H5 O10 . 0.890(18) 1.881(18) 2.7450(14) 163.2(16) y
    N5 H5 O11 . 0.890(18) 2.410(17) 2.9659(13) 120.7(14) y
    O8 H8 O1 . 0.80(2) 1.86(2) 2.5930(12) 152(2) y
    O8 H8 O5 . 0.80(2) 2.25(2) 2.6582(13) 112.7(18) y
    O12 H12 O9 . 0.79(2) 2.23(2) 2.6595(13) 115.1(18) y
    O12 H12 O9 3_556 0.79(2) 2.02(2) 2.6801(12) 142(2) y
    C20 H20 O2 2_756 0.95 2.57 3.1097(15) 116 y
    C21 H21 O3 3_786 0.95 2.36 3.2754(15) 162 y
    C22 H22 O3 . 0.95 2.60 3.1913(15) 121 y
    C25 H25 O10 . 0.95 2.47 3.4056(15) 169 y
    C26 H26 O7 . 0.95 2.44 3.0363(15) 121 y
    C26 H26 N6 . 0.95 2.51 3.2665(17) 137 y
    C27 H27 O7 . 0.95 2.37 3.2765(15) 159 y
    C28 H28 O6 4_565 0.95 2.47 3.1091(15) 124 y
    C30 H30 O11 . 0.95 2.34 2.9551(15) 122 y
