# Supplementary material for: 1,2-Diazinium hydrogen chloranilate
Source: Acta Crystallogr Sect E Struct Rep Online. 2008 Oct 11;64(Pt 11):o2095. doi: 10.1107/S1600536808031978 (PMC2959702; doi:10.1107/S1600536808031978)
Supplement: Supplementary file 2 [file e-64-o2095-Isup2.hkl]

# 
# h,k,l, Fc-squared, Fo-squared, sigma(Fo-squared) and status flag 
# 
data_I
_shelx_title '  07090716' 
_shelx_refln_list_code          4 
_shelx_F_calc_maximum      571.81 
_exptl_crystal_F_000      1752.00 
_reflns_d_resolution_high  0.7110 
 
loop_ 
 _symmetry_equiv_pos_as_xyz 
 'x, y, z' 
 '-x, y+1/2, -z+1/2' 
 '-x, -y, -z' 
 'x, -y-1/2, z-1/2' 
 
_cell_length_a    25.6849 
_cell_length_b     7.0516 
_cell_length_c    18.1388 
_cell_angle_alpha  90.000 
_cell_angle_beta   97.582 
_cell_angle_gamma  90.000 
 
_shelx_F_squared_multiplier     1.000 
 
loop_ 
 _refln_index_h 
 _refln_index_k 
 _refln_index_l 
 _refln_F_squared_calc 
 _refln_F_squared_meas 
 _refln_F_squared_sigma 
 _refln_observed_status 
   4   0   0      261.25      259.81      4.98 o 
   5   0   0       34.30       36.63      3.80 o 
   6   0   0     8385.08     8200.65     85.06 o 
   7   0   0      298.14      267.63      6.49 o 
   8   0   0      174.12      168.13      6.79 o 
   9   0   0    11985.97    12884.57    143.39 o 
  10   0   0      760.06      763.30     12.33 o 
  11   0   0      918.10      931.30     21.70 o 
  12   0   0    80816.50    81315.63   1129.98 o 
  13   0   0      119.25      272.15     10.72 o 
  14   0   0       66.46       67.60      6.54 o 
  15   0   0     8871.57     8356.39    140.30 o 
  16   0   0       17.64       15.03      7.08 o 
  17   0   0      797.32      786.06     16.28 o 
  18   0   0      143.66       92.16     13.63 o 
  19   0   0     3574.59     3433.47     61.89 o 
  20   0   0      524.47      514.83     18.87 o 
  21   0   0      797.95      889.73     24.28 o 
  22   0   0     6949.49     6785.37     91.46 o 
  23   0   0      910.72      967.24     56.76 o 
  24   0   0     9534.12     8999.36     99.85 o 
  25   0   0      701.32      730.14     30.66 o 
  26   0   0       38.90       57.67     10.26 o 
  27   0   0       80.16       83.69     14.71 o 
  28   0   0      293.25      303.87     15.30 o 
  29   0   0      315.93      337.78     18.46 o 
  30   0   0      938.58      986.19     30.45 o 
  31   0   0      109.21      101.66     14.07 o 
  32   0   0      623.45      617.72     27.61 o 
  33   0   0      213.10      230.46     18.05 o 
  34   0   0      591.93      639.54     35.47 o 
  35   0   0      883.58      880.32     32.28 o 
   1   1   0      233.45      223.90      4.53 o 
   2   1   0       28.43       24.15      1.83 o 
   3   1   0     8799.34     8800.92     49.23 o 
   4   1   0      123.20      127.93      2.32 o 
   5   1   0      125.69      145.42      3.02 o 
   6   1   0      240.28      193.84      3.23 o 
   7   1   0       30.36       39.13      2.39 o 
   8   1   0      598.87      548.50      5.83 o 
   9   1   0     3386.41     3652.08     27.47 o 
  10   1   0     1215.14     1236.75     11.36 o 
  11   1   0      976.81      923.05     10.96 o 
  12   1   0    31636.13    33177.18    259.62 o 
  13   1   0     1420.35     1423.52     27.88 o 
  14   1   0      248.91      230.57      6.20 o 
  15   1   0      546.28      445.78      8.64 o 
  16   1   0       32.07       32.48      4.39 o 
  17   1   0      326.17      324.54     10.42 o 
  18   1   0      205.77      287.43     10.95 o 
  19   1   0      134.79      130.51      6.90 o 
  20   1   0      798.25      830.59     14.25 o 
  21   1   0    19693.88    19331.42    159.30 o 
  22   1   0     1055.50     1058.30     18.07 o 
  23   1   0     2377.37     2417.43     27.38 o 
  24   1   0    15059.04    14599.65    124.27 o 
  25   1   0      179.60      224.75     15.54 o 
  26   1   0     1925.82     1859.09     25.45 o 
  27   1   0     1043.82     1078.24     17.91 o 
  28   1   0       50.06       48.69     10.57 o 
  29   1   0      650.81      659.48     16.66 o 
  30   1   0      418.94      417.87     14.36 o 
  31   1   0       32.50       38.36      9.19 o 
  32   1   0      861.49      905.98     19.14 o 
  33   1   0        0.71        7.38      8.69 o 
  34   1   0      330.70      366.30     17.60 o 
  35   1   0        0.05       -4.76      9.00 o 
   0   2   0      887.86      750.64      6.91 o 
   1   2   0      344.22      367.01      3.55 o 
   2   2   0      197.89      217.18      2.59 o 
   3   2   0    57824.52    60672.61    444.31 o 
   4   2   0      704.24      777.56     14.90 o 
   5   2   0     1512.74     1443.17     16.87 o 
   6   2   0    13807.18    14428.54     90.24 o 
   7   2   0       86.61       89.53      3.19 o 
   8   2   0       14.67       19.87      2.40 o 
   9   2   0      255.62      451.57      5.92 o 
  10   2   0      176.72      155.83      4.16 o 
  11   2   0      254.24      268.50      5.00 o 
  12   2   0     7518.32     7994.63     94.85 o 
  13   2   0       60.21       63.11      4.82 o 
  14   2   0     1712.91     1609.94     16.23 o 
  15   2   0      456.06      504.04      8.72 o 
  16   2   0       32.65       39.02      5.47 o 
  17   2   0      509.56      513.26     12.03 o 
  18   2   0     1206.81     1243.09     16.12 o 
  19   2   0        0.22       -4.12      5.86 o 
  20   2   0     1055.82      986.60     17.08 o 
  21   2   0     4989.20     5038.54     45.66 o 
  22   2   0      782.95      749.45     14.44 o 
  23   2   0      148.35      175.82     27.70 o 
  24   2   0    12219.60    12037.65    104.47 o 
  25   2   0      402.99      400.62     16.07 o 
  26   2   0       76.71       66.72      8.88 o 
  27   2   0      273.87      325.92     14.16 o 
  28   2   0      545.28      550.62     14.27 o 
  29   2   0      239.48      243.05     13.63 o 
  30   2   0       33.52       29.83     10.74 o 
  31   2   0      183.05      189.20     14.01 o 
  32   2   0       81.81       96.08     13.08 o 
  33   2   0      472.69      513.86     20.39 o 
  34   2   0       37.89       34.07     10.94 o 
  35   2   0      130.48      170.23     13.97 o 
   1   3   0        3.13        2.28      1.79 o 
   2   3   0      750.29      706.46      7.03 o 
   3   3   0    13983.96    15749.94     99.15 o 
   4   3   0      182.59      175.34      4.61 o 
   5   3   0      217.83      224.70      3.46 o 
   6   3   0      463.93      547.55      5.54 o 
   7   3   0        8.19       10.36      2.25 o 
   8   3   0      130.93      130.64      4.12 o 
   9   3   0      336.27      338.04      8.28 o 
  10   3   0       27.86       26.43      3.14 o 
  11   3   0      281.99      302.93      5.44 o 
  12   3   0      575.99      582.92      9.83 o 
  13   3   0      177.02      178.97      5.39 o 
  14   3   0      505.21      489.43      8.61 o 
  15   3   0     1442.21     1403.16     19.82 o 
  16   3   0        7.52        0.54      3.68 o 
  17   3   0       16.77       19.97      4.94 o 
  18   3   0     1449.19     1470.93     16.74 o 
  19   3   0      176.73      173.30      7.78 o 
  20   3   0        0.27        4.59      4.49 o 
  21   3   0        1.02        4.86      5.30 o 
  22   3   0        3.30       -0.60      4.76 o 
  23   3   0      497.12      444.97     10.98 o 
  24   3   0     1234.28     1250.85     17.80 o 
  25   3   0        9.25       11.92      7.33 o 
  26   3   0      396.09      408.73     19.45 o 
  27   3   0     3500.45     3565.72     54.26 o 
  28   3   0       66.85       53.95     10.49 o 
  29   3   0      174.48      189.68     11.64 o 
  30   3   0       87.09      119.06     13.25 o 
  31   3   0        5.13        7.28      9.01 o 
  32   3   0        8.05        6.46      8.58 o 
  33   3   0        5.93        7.38     10.10 o 
  34   3   0        3.16        2.23     10.69 o 
   0   4   0     4089.47     4335.55     38.96 o 
   1   4   0        0.47        1.31      1.67 o 
   2   4   0      432.59      431.62      5.69 o 
   3   4   0     8176.57     8595.26     50.31 o 
   4   4   0        8.61       11.84      2.38 o 
   5   4   0       11.40        9.68      1.86 o 
   6   4   0      143.13      114.01      3.80 o 
   7   4   0       53.27       54.32      3.18 o 
   8   4   0      654.01      682.43      7.32 o 
   9   4   0     1867.40     1519.24     14.89 o 
  10   4   0       71.59       68.46      3.75 o 
  11   4   0       65.46       67.11      4.59 o 
  12   4   0     5210.14     5371.20     54.73 o 
  13   4   0      170.13      156.06      5.74 o 
  14   4   0      804.24      753.82      9.67 o 
  15   4   0     3822.17     3902.26     30.39 o 
  16   4   0       20.12       22.26      4.57 o 
  17   4   0        6.84       12.10      4.60 o 
  18   4   0     1601.38     1595.01     24.02 o 
  19   4   0      269.75      257.63      7.55 o 
  20   4   0      488.43      439.91     10.74 o 
  21   4   0     1581.11     1565.64     19.04 o 
  22   4   0        1.11        2.28      5.62 o 
  23   4   0      456.74      426.51     13.10 o 
  24   4   0      834.80      818.94     16.12 o 
  25   4   0      305.38      310.88     13.07 o 
  26   4   0      369.96      394.09     15.00 o 
  27   4   0      249.99      238.42     13.92 o 
  28   4   0       18.52       13.02      8.83 o 
  29   4   0       83.01       66.19     11.98 o 
  30   4   0      183.97      247.31     17.31 o 
  31   4   0      261.65      290.48     15.63 o 
  32   4   0        6.11        4.10      9.08 o 
   1   5   0       83.47       83.79      3.41 o 
   2   5   0       32.65       37.59      2.54 o 
   3   5   0      200.22      172.75      4.53 o 
   4   5   0      491.03      495.52      6.21 o 
   5   5   0      280.09      277.96      4.67 o 
   6   5   0       31.74       55.47      2.90 o 
   7   5   0       16.59       10.54      3.12 o 
   8   5   0       53.98       66.03      3.34 o 
   9   5   0      129.81      192.83      5.07 o 
  10   5   0      267.15      266.89      7.31 o 
  11   5   0      370.66      376.94      7.14 o 
  12   5   0     5671.15     5699.64     60.25 o 
  13   5   0       41.23       41.51      4.40 o 
  14   5   0      108.94      109.21      6.26 o 
  15   5   0      203.10      230.28      6.88 o 
  16   5   0        3.87        5.57      3.94 o 
  17   5   0        3.94        4.11      3.51 o 
  18   5   0     3427.72     3492.01     32.33 o 
  19   5   0       16.31       13.60      5.72 o 
  20   5   0        1.75        2.41      4.46 o 
  21   5   0       24.23       23.11      6.89 o 
  22   5   0       14.46       15.53      6.83 o 
  23   5   0      305.85      314.30     11.34 o 
  24   5   0     1720.67     1694.40     26.66 o 
  25   5   0       63.41       61.38      7.64 o 
  26   5   0      300.20      297.35     12.75 o 
  27   5   0       95.04       56.60     16.58 o 
  28   5   0        0.16        6.61      6.95 o 
  29   5   0       45.46       24.37      8.44 o 
  30   5   0      222.19      216.32     13.12 o 
   0   6   0    28160.60    28952.97    297.84 o 
   1   6   0      132.65      134.12      4.49 o 
   2   6   0       57.13       57.40      4.62 o 
   3   6   0     2362.01     2271.84     17.85 o 
   4   6   0       11.48        9.39      2.61 o 
   5   6   0      198.98      206.62      5.79 o 
   6   6   0      177.86      174.12      9.10 o 
   7   6   0       85.53       85.45      3.78 o 
   8   6   0        0.08       -0.91      2.62 o 
   9   6   0      968.87      909.37      9.94 o 
  10   6   0      103.69      108.93      5.03 o 
  11   6   0       50.15       52.89      4.67 o 
  12   6   0     3770.45     3755.99     29.62 o 
  13   6   0       18.41       20.90      4.10 o 
  14   6   0       91.75      111.66      7.08 o 
  15   6   0     1609.45     1661.28     17.08 o 
  16   6   0       65.41       70.42      5.50 o 
  17   6   0       30.72       25.71      4.71 o 
  18   6   0      427.25      404.06     14.51 o 
  19   6   0      348.57      344.95     13.16 o 
  20   6   0      565.44      564.46     11.86 o 
  21   6   0      325.27      357.48     13.65 o 
  22   6   0      465.95      460.93     11.48 o 
  23   6   0      255.26      252.37     11.08 o 
  24   6   0      182.73      190.89     13.98 o 
  25   6   0        8.57        8.44      8.17 o 
  26   6   0       47.28       50.80      8.78 o 
  27   6   0       48.68       58.00      9.30 o 
  28   6   0       88.57       91.87     11.15 o 
   1   7   0      116.73      117.71      5.38 o 
   2   7   0       33.00       27.35      3.45 o 
   3   7   0        1.22        6.36      3.82 o 
   4   7   0      130.65      120.75      4.70 o 
   5   7   0        5.54        8.39      3.56 o 
   6   7   0      990.72      995.62     10.87 o 
   7   7   0      101.67       97.99      5.82 o 
   8   7   0      232.99      228.19      8.59 o 
   9   7   0      960.31      947.06     15.53 o 
  10   7   0        1.87        1.31      2.94 o 
  11   7   0       37.30       31.80      4.26 o 
  12   7   0      835.88      799.27     12.30 o 
  13   7   0      199.28      198.65      6.80 o 
  14   7   0      228.10      211.63      7.76 o 
  15   7   0     1616.54     1579.42     18.97 o 
  16   7   0       95.38       91.25      6.76 o 
  17   7   0      231.12      214.96      8.13 o 
  18   7   0       98.12      102.59      8.63 o 
  19   7   0      236.36      229.44      9.89 o 
  20   7   0        0.05       -1.65      6.17 o 
  21   7   0       92.58      104.56     15.63 o 
  22   7   0        7.62        9.41     10.37 o 
  23   7   0      268.09      259.50     20.03 o 
  24   7   0      110.16       88.54     15.03 o 
  25   7   0       33.52       26.37     11.78 o 
   0   8   0        0.07       -0.04      3.80 o 
   1   8   0        2.50        3.14      2.93 o 
   2   8   0       66.86       62.31      5.02 o 
   3   8   0      361.52      352.94      8.11 o 
   4   8   0        0.09       -0.39      4.91 o 
   5   8   0       99.96       91.82      7.99 o 
   6   8   0      256.02      272.59     10.04 o 
   7   8   0       31.61       24.16      7.73 o 
   8   8   0       90.79       94.86     10.64 o 
   9   8   0      288.85      250.49      9.66 o 
  10   8   0        5.58        6.37      6.29 o 
  11   8   0      145.22      139.20     28.51 o 
  12   8   0      725.69      716.67     18.42 o 
  13   8   0        9.64       12.08      8.14 o 
  14   8   0        5.93        8.61      8.68 o 
  15   8   0        0.36        8.35      6.84 o 
  16   8   0       54.47       48.61      9.43 o 
  17   8   0      751.92      741.98     21.50 o 
  18   8   0       11.56       15.30      8.55 o 
  19   8   0       72.21       58.58     16.26 o 
  20   8   0       40.56       42.15     11.77 o 
  21   8   0      931.57      961.24     33.68 o 
   1   9   0       51.07       54.26     18.72 o 
   2   9   0      240.76      255.94     25.24 o 
   3   9   0       54.62       62.99     16.69 o 
   4   9   0       48.71       44.50     13.18 o 
   5   9   0       53.12       33.32     16.37 o 
   6   9   0       37.73       34.01     15.41 o 
   7   9   0       44.72       26.19     16.64 o 
   8   9   0        0.10      140.13    108.41 o 
   9   9   0      565.99      572.71     54.01 o 
  10   9   0        0.31        3.75      9.53 o 
  11   9   0      268.15      268.29     18.21 o 
  12   9   0      627.29      572.79     19.54 o 
  13   9   0       77.84       70.09     13.59 o 
  14   9   0      301.28      544.24    241.97 o 
  15   9   0     1211.29     1118.77     69.86 o 
 -35   1   1       84.22       70.04     12.48 o 
 -34   1   1       96.69      118.90     13.14 o 
 -33   1   1      439.87      565.63     18.57 o 
 -32   1   1       33.29       36.99     10.19 o 
 -31   1   1        0.95        8.16      8.20 o 
 -30   1   1     4604.42     4630.25     49.62 o 
 -29   1   1      257.29      302.69     14.43 o 
 -28   1   1      286.42      288.71     12.41 o 
 -27   1   1      346.21      380.77     15.31 o 
 -26   1   1       43.33       51.92      8.93 o 
 -25   1   1     1983.73     1902.08     25.15 o 
 -24   1   1     7374.08     7305.00     65.80 o 
 -23   1   1      800.90      808.62     19.60 o 
 -22   1   1        4.33        2.76      5.48 o 
 -21   1   1     4913.49     4912.60     46.59 o 
 -20   1   1      503.77      475.82     10.52 o 
 -19   1   1      278.47      266.51      8.25 o 
 -18   1   1     6650.93     6483.26     52.33 o 
 -17   1   1      651.14      610.70      9.47 o 
 -16   1   1      408.41      414.24      9.09 o 
 -15   1   1     5155.39     4977.62     40.64 o 
 -14   1   1      120.96      123.48      5.24 o 
 -13   1   1      143.43      146.85      8.16 o 
 -12   1   1      177.14      145.29      8.31 o 
 -11   1   1      138.06      124.73      4.92 o 
 -10   1   1      511.52      480.39      8.63 o 
  -9   1   1    16449.91    16333.58    116.02 o 
  -8   1   1       48.83       59.30      3.52 o 
  -7   1   1      132.96      126.06      3.97 o 
  -6   1   1   120333.19   111547.58   1085.76 o 
  -5   1   1     1979.11     1898.76     11.65 o 
  -4   1   1      277.42      264.14      3.74 o 
  -3   1   1       35.00       21.27      2.67 o 
  -2   1   1      190.17      162.41      2.36 o 
  -1   1   1      106.82      100.97      1.65 o 
   0   1   1     6427.25     7395.60     42.87 o 
   1   1   1        0.02        1.32      0.55 o 
   2   1   1      137.66      124.72      1.38 o 
   3   1   1    21527.24    21610.97    133.01 o 
   4   1   1      207.29      210.57      3.22 o 
   5   1   1        7.05       10.60      1.66 o 
   6   1   1    15716.46    16933.44    107.60 o 
   7   1   1      153.48      145.03      3.30 o 
   8   1   1      123.15      114.07      3.36 o 
   9   1   1    39211.43    39628.48    308.95 o 
  10   1   1       95.70       84.78      6.06 o 
  11   1   1       69.61       72.23      3.70 o 
  12   1   1    13323.52    14235.30    104.93 o 
  13   1   1     1089.05     1080.67     10.93 o 
  14   1   1      103.76      102.62      4.82 o 
  15   1   1     1396.37     1790.96     36.92 o 
  16   1   1      887.87      829.67     11.51 o 
  17   1   1     1426.04     1383.07     14.87 o 
  18   1   1     8368.00     8209.65     65.50 o 
  19   1   1      316.53      312.76     10.10 o 
  20   1   1      168.60      190.38      7.95 o 
  21   1   1     3881.53     3795.64     36.94 o 
  22   1   1      132.60      138.75      9.35 o 
  23   1   1      494.27      487.47     13.28 o 
  24   1   1     3497.19     3591.91     37.75 o 
  25   1   1      391.24      367.00     12.22 o 
  26   1   1       32.62       36.39      9.14 o 
  27   1   1     2160.69     2134.04     28.23 o 
  28   1   1       93.18      116.83     13.68 o 
  29   1   1     1131.62     1104.58     21.84 o 
  30   1   1      271.87      270.44     12.82 o 
  31   1   1      154.07      159.89     12.42 o 
  32   1   1     1007.05     1050.65     22.29 o 
  33   1   1       81.63      115.77     16.14 o 
  34   1   1        2.63       -1.15      7.44 o 
  35   1   1      119.50      108.57     14.41 o 
 -35   2   1      264.87      262.41     16.20 o 
 -34   2   1      134.76      138.04     14.54 o 
 -33   2   1      197.60      256.64     15.54 o 
 -32   2   1       45.38       33.86      9.52 o 
 -31   2   1       24.02       33.17     11.25 o 
 -30   2   1       15.72       28.08      9.22 o 
 -29   2   1     1118.33     1121.19     21.71 o 
 -28   2   1      115.43      127.92     11.23 o 
 -27   2   1      764.01      750.19     16.43 o 
 -26   2   1      861.59      799.32     16.22 o 
 -25   2   1     1041.88     1013.84     18.26 o 
 -24   2   1      285.77      276.88     10.61 o 
 -23   2   1       21.07       17.66      6.32 o 
 -22   2   1      167.19      172.40      8.43 o 
 -21   2   1      451.74      418.14     10.08 o 
 -20   2   1       69.23       60.37      5.88 o 
 -19   2   1      350.04      325.29      9.13 o 
 -18   2   1      151.78      158.51      6.82 o 
 -17   2   1      733.43      681.56     10.83 o 
 -16   2   1      194.57      184.60      6.73 o 
 -15   2   1     6544.58     6212.11     48.55 o 
 -14   2   1     1631.70     1579.95     14.67 o 
 -13   2   1      574.80      522.01      9.46 o 
 -12   2   1    16786.79    17838.30    134.46 o 
 -11   2   1      805.73      740.85      8.17 o 
 -10   2   1     1108.49     1172.08      9.33 o 
  -9   2   1     6765.79     6971.82     44.54 o 
  -8   2   1     1284.20     1314.29      9.91 o 
  -7   2   1      670.54      674.00      7.37 o 
  -6   2   1    34460.57    35230.04    242.28 o 
  -5   2   1        8.82       22.12      1.81 o 
  -4   2   1       30.34      386.52    144.63 o 
  -3   2   1   216776.30   202330.98   3053.07 o 
  -2   2   1      464.16      449.63      7.31 o 
  -1   2   1      546.58      542.27      4.48 o 
   0   2   1     1921.16     2272.53     14.42 o 
   1   2   1        0.55        2.10      2.66 o 
   2   2   1       21.33       20.39      1.17 o 
   3   2   1    15833.54    16375.04    100.50 o 
   4   2   1      500.43      477.28      6.38 o 
   5   2   1       13.84       20.47      2.01 o 
   6   2   1    10635.93    10132.59     62.35 o 
   7   2   1      463.91      487.66      7.99 o 
   8   2   1       79.62       73.42      3.67 o 
   9   2   1     1780.06     1606.71     11.84 o 
  10   2   1      195.32      173.02      3.99 o 
  11   2   1      175.23      169.67      4.59 o 
  12   2   1     2716.61     2940.80     23.17 o 
  13   2   1      576.97      608.03      9.53 o 
  14   2   1       32.72       35.56      4.51 o 
  15   2   1       24.67       26.92      4.90 o 
  16   2   1        0.23       -1.35      3.50 o 
  17   2   1      390.55      369.16      9.47 o 
  18   2   1     1173.15     1180.46     14.52 o 
  19   2   1      703.98      683.48     14.94 o 
  20   2   1      295.58      274.23      9.58 o 
  21   2   1     1394.00     1267.77     16.73 o 
  22   2   1        4.88        1.29      6.40 o 
  23   2   1      500.35      533.60     12.42 o 
  24   2   1      430.33      489.99     12.40 o 
  25   2   1      218.57      228.89      9.83 o 
  26   2   1      956.84      938.81     19.13 o 
  27   2   1      838.02      868.51     17.92 o 
  28   2   1      282.34      299.00     12.03 o 
  29   2   1       51.99       57.07     11.54 o 
  30   2   1      590.52      583.20     16.37 o 
  31   2   1       72.42       72.10     11.91 o 
  32   2   1        0.32       -0.03      9.48 o 
  33   2   1       11.36        7.55      8.96 o 
  34   2   1      316.29      333.79     15.24 o 
 -34   3   1       12.90       22.07     10.36 o 
 -33   3   1       25.61       18.77     10.85 o 
 -32   3   1      664.84      661.88     19.88 o 
 -31   3   1       23.31       30.11      9.42 o 
 -30   3   1      703.12      648.77     16.86 o 
 -29   3   1      140.10      133.58     12.33 o 
 -28   3   1       40.06       27.70      9.09 o 
 -27   3   1    10244.50     9930.99     94.32 o 
 -26   3   1     3600.12     3390.67     41.00 o 
 -25   3   1      146.22      142.33     10.68 o 
 -24   3   1     4893.16     4863.37     46.47 o 
 -23   3   1     1404.21     1367.23     18.96 o 
 -22   3   1      304.00      286.07     11.13 o 
 -21   3   1      582.43      629.86     13.49 o 
 -20   3   1     1827.75     1742.66     19.58 o 
 -19   3   1      213.73      201.24      7.56 o 
 -18   3   1      734.42      762.71     11.92 o 
 -17   3   1      640.34      629.80     10.17 o 
 -16   3   1       49.99       53.73      5.96 o 
 -15   3   1    13532.14    13293.92    108.31 o 
 -14   3   1        0.22        1.88      3.23 o 
 -13   3   1       26.75       30.45      3.32 o 
 -12   3   1      723.42      878.37      9.86 o 
 -11   3   1        0.99        4.66      2.66 o 
 -10   3   1        1.79        0.90      2.15 o 
  -9   3   1     6196.62     6744.43     52.33 o 
  -8   3   1      115.05      101.14      3.06 o 
  -7   3   1      203.59      179.83      3.45 o 
  -6   3   1     2654.04     2870.46     18.52 o 
  -5   3   1      116.73      119.34      2.79 o 
  -4   3   1      281.30      287.98      3.54 o 
  -3   3   1       76.23       64.15      2.33 o 
  -2   3   1     1009.37      963.62      7.41 o 
  -1   3   1      121.77      147.03      2.85 o 
   0   3   1      594.73      375.88      3.90 o 
   1   3   1        4.31        9.54      1.33 o 
   2   3   1      245.99      244.77      4.03 o 
   3   3   1    12412.99    12057.37     74.05 o 
   4   3   1        0.05        2.00      1.86 o 
   5   3   1      110.35      107.51      4.01 o 
   6   3   1    24618.69    26210.13    177.37 o 
   7   3   1      238.02      240.39      4.64 o 
   8   3   1     2196.95     2143.76     15.58 o 
   9   3   1     1487.57     1626.06     13.00 o 
  10   3   1        2.37        8.62      2.61 o 
  11   3   1      724.62      705.42     12.23 o 
  12   3   1    17846.61    18400.33    127.60 o 
  13   3   1      246.18      250.39      5.70 o 
  14   3   1     1006.03      949.97     11.43 o 
  15   3   1    24768.23    25110.02    199.80 o 
  16   3   1      612.93      598.30     15.24 o 
  17   3   1      146.80      128.95      6.41 o 
  18   3   1     5519.96     5353.05     45.00 o 
  19   3   1       72.95       65.42      7.04 o 
  20   3   1        0.30       -0.38      4.29 o 
  21   3   1      273.03      326.52      9.12 o 
  22   3   1      792.83      770.43     14.19 o 
  23   3   1      247.58      222.83      9.87 o 
  24   3   1      285.08      306.67     11.74 o 
  25   3   1      537.81      536.45     15.09 o 
  26   3   1      144.58      122.37      9.98 o 
  27   3   1     4857.87     4868.03     53.77 o 
  28   3   1       10.77        5.32      7.73 o 
  29   3   1      356.95      352.04     15.87 o 
  30   3   1     4238.23     4364.77     62.77 o 
  31   3   1      286.23      317.12     14.91 o 
  32   3   1       13.70        8.30     10.57 o 
  33   3   1      807.76      878.70     24.63 o 
 -32   4   1      456.91      481.52     18.02 o 
 -31   4   1       34.46       34.42     11.18 o 
 -30   4   1        2.67       -0.77      8.47 o 
 -29   4   1      355.18      343.20     14.70 o 
 -28   4   1        1.18       -0.16      9.17 o 
 -27   4   1      673.92      692.04     17.23 o 
 -26   4   1      824.70      838.26     17.77 o 
 -25   4   1      271.19      272.58     11.24 o 
 -24   4   1      358.02      377.89     13.59 o 
 -23   4   1       26.75       35.59      7.90 o 
 -22   4   1      160.60      157.34      8.94 o 
 -21   4   1      213.88      194.47      8.57 o 
 -20   4   1       44.57       39.12      6.92 o 
 -19   4   1        0.11       -3.13      3.95 o 
 -18   4   1      431.85      445.43     12.11 o 
 -17   4   1      618.49      610.43     11.38 o 
 -16   4   1      923.08      900.61     13.56 o 
 -15   4   1     2128.10     2210.73     28.36 o 
 -14   4   1     1567.62     1507.49     15.42 o 
 -13   4   1      603.13      600.14      8.74 o 
 -12   4   1     9321.85     9391.83     72.21 o 
 -11   4   1      573.01      567.69      8.07 o 
 -10   4   1      165.52      165.45      5.16 o 
  -9   4   1     5456.72     5412.87     36.93 o 
  -8   4   1        9.22        6.78      2.46 o 
  -7   4   1     1356.60     1358.91     12.36 o 
  -6   4   1      305.96      272.27      4.93 o 
  -5   4   1        0.30        0.58      1.60 o 
  -4   4   1      988.36      960.13      7.98 o 
  -3   4   1     2684.80     2635.79     17.80 o 
  -2   4   1        0.21        0.66      1.85 o 
  -1   4   1       80.79       81.87      3.07 o 
   0   4   1     1319.89     1357.46      9.98 o 
   1   4   1       77.44       79.68      2.43 o 
   2   4   1      102.71      106.89      2.88 o 
   3   4   1    15376.16    16059.33    125.11 o 
   4   4   1       35.43       38.08      2.89 o 
   5   4   1      133.57      143.26      3.80 o 
   6   4   1    12248.28    12811.60     82.92 o 
   7   4   1      156.08      163.73      4.43 o 
   8   4   1      247.75      211.56      4.79 o 
   9   4   1     9771.27    10451.32     86.21 o 
  10   4   1      559.73      552.77      6.96 o 
  11   4   1       11.91       17.53      3.08 o 
  12   4   1     3946.64     4049.97     29.47 o 
  13   4   1        8.77        7.36      2.91 o 
  14   4   1       19.76       21.58      3.51 o 
  15   4   1      428.76      486.05      8.29 o 
  16   4   1       83.12       92.07      6.25 o 
  17   4   1      436.11      436.00      9.69 o 
  18   4   1      710.43      693.07     13.42 o 
  19   4   1       97.26       98.11      8.42 o 
  20   4   1      709.47      703.55     12.82 o 
  21   4   1     1840.72     1876.58     21.91 o 
  22   4   1        0.07       -3.61      5.35 o 
  23   4   1      346.19      334.81     11.80 o 
  24   4   1      656.39      663.00     14.04 o 
  25   4   1      232.26      232.25     11.20 o 
  26   4   1      466.63      474.85     15.65 o 
  27   4   1       26.50       32.41     10.23 o 
  28   4   1      335.02      367.54     15.45 o 
  29   4   1      118.42      108.03     14.37 o 
  30   4   1        0.08       -5.76      7.95 o 
  31   4   1      417.10      404.45     16.91 o 
  32   4   1      109.96      138.08     17.98 o 
 -31   5   1        9.50       14.43     10.95 o 
 -30   5   1       83.35       77.61     15.35 o 
 -29   5   1      325.12      331.04     16.09 o 
 -28   5   1       12.19        6.86      8.34 o 
 -27   5   1      289.38      365.02     18.62 o 
 -26   5   1      604.33      588.37     20.29 o 
 -25   5   1      745.68      759.73     18.80 o 
 -24   5   1     1200.98     1254.97     19.22 o 
 -23   5   1      412.70      415.51     13.71 o 
 -22   5   1        0.76       -0.84      5.26 o 
 -21   5   1     4248.63     4338.11     41.90 o 
 -20   5   1        0.33        2.78      5.42 o 
 -19   5   1        4.06        4.02      5.01 o 
 -18   5   1      926.09      982.14     16.81 o 
 -17   5   1        0.96        5.11      3.87 o 
 -16   5   1       40.29       37.37      4.39 o 
 -15   5   1     6157.80     6151.00     72.00 o 
 -14   5   1       29.33       35.76      4.60 o 
 -13   5   1      339.61      352.41      7.62 o 
 -12   5   1      224.19      205.48      9.30 o 
 -11   5   1        5.03       10.58      3.88 o 
 -10   5   1      161.03      152.65      5.55 o 
  -9   5   1     4222.44     4082.72     30.50 o 
  -8   5   1      201.36      179.84      4.53 o 
  -7   5   1       45.47       43.10      4.99 o 
  -6   5   1     1363.68     1099.60      9.26 o 
  -5   5   1        4.83        7.42      2.91 o 
  -4   5   1      506.81      503.70      6.35 o 
  -3   5   1     4544.48     4145.33     28.88 o 
  -2   5   1      176.10      176.81      4.04 o 
  -1   5   1      307.04      321.46      4.95 o 
   0   5   1     2261.41     2408.40     17.28 o 
   1   5   1      284.73      282.14      6.52 o 
   2   5   1       28.94       33.38      3.37 o 
   3   5   1       56.53       38.70      2.20 o 
   4   5   1        0.59        0.54      1.47 o 
   5   5   1       48.91       49.83      3.19 o 
   6   5   1     5736.72     6117.81     56.63 o 
   7   5   1      594.23      624.23      7.61 o 
   8   5   1      230.61      205.09      5.02 o 
   9   5   1    10173.20    10444.96     95.29 o 
  10   5   1      391.73      418.48      6.97 o 
  11   5   1      214.42      201.32      4.99 o 
  12   5   1       10.88       22.37      6.92 o 
  13   5   1       55.21       54.47      4.90 o 
  14   5   1      294.39      288.06      6.95 o 
  15   5   1        8.41       11.37      4.63 o 
  16   5   1       80.43       84.45      5.76 o 
  17   5   1     1177.71     1133.30     15.57 o 
  18   5   1      167.15      202.21      8.54 o 
  19   5   1      299.55      295.46      8.68 o 
  20   5   1      167.29      153.97      8.73 o 
  21   5   1       93.90      120.11      9.30 o 
  22   5   1        4.53        2.75      5.20 o 
  23   5   1      237.68      227.75     10.39 o 
  24   5   1       23.29       35.15      7.73 o 
  25   5   1        6.97        9.94      6.76 o 
  26   5   1       75.70       60.77     11.24 o 
  27   5   1      128.38      110.84     11.40 o 
  28   5   1       23.10       13.16      7.72 o 
  29   5   1      540.00      542.32     18.12 o 
  30   5   1      262.47      318.45     16.87 o 
 -28   6   1      165.54      150.82     12.37 o 
 -27   6   1       10.00       25.28      9.60 o 
 -26   6   1      154.72      163.38     10.74 o 
 -25   6   1        0.57        1.46      6.47 o 
 -24   6   1      156.01      160.33     11.74 o 
 -23   6   1      147.59      141.47      9.75 o 
 -22   6   1      165.09      171.64     10.20 o 
 -21   6   1      643.65      635.43     13.32 o 
 -20   6   1      467.65      476.44     11.78 o 
 -19   6   1        8.14        9.46      5.70 o 
 -18   6   1       10.42        4.30      5.24 o 
 -17   6   1        2.42        0.63      4.05 o 
 -16   6   1       64.45       54.49      5.53 o 
 -15   6   1      558.46      631.90     11.11 o 
 -14   6   1      308.43      315.35      7.87 o 
 -13   6   1      204.91      210.45     11.50 o 
 -12   6   1     5194.91     5172.15     40.42 o 
 -11   6   1        3.58        2.08      3.56 o 
 -10   6   1      120.27      120.21      5.02 o 
  -9   6   1      323.69      345.75      8.27 o 
  -8   6   1      125.88      121.97      4.64 o 
  -7   6   1       37.56       39.88      3.90 o 
  -6   6   1       38.93       31.86      3.24 o 
  -5   6   1      230.07      246.02      5.18 o 
  -4   6   1       16.70       13.25      3.27 o 
  -3   6   1      107.06      106.53      4.53 o 
  -2   6   1       31.04       28.55      3.54 o 
  -1   6   1        4.22        6.08      3.10 o 
   0   6   1     4557.61     4736.28     34.01 o 
   1   6   1      653.04      653.13      7.52 o 
   2   6   1       72.34       84.77      5.69 o 
   3   6   1      194.57      202.16      7.11 o 
   4   6   1       73.39       76.97      3.99 o 
   5   6   1      264.83      269.49      5.42 o 
   6   6   1        7.69       14.98      3.21 o 
   7   6   1       27.46       29.25      3.01 o 
   8   6   1      184.38      198.21      6.86 o 
   9   6   1     1149.92     1175.83     11.84 o 
  10   6   1       56.26       60.31      4.47 o 
  11   6   1      704.42      682.42     10.55 o 
  12   6   1      665.80      657.03      9.29 o 
  13   6   1      646.46      637.50     10.16 o 
  14   6   1       46.53       38.84      5.39 o 
  15   6   1     1158.48     1149.32     19.50 o 
  16   6   1        0.62        3.21      3.47 o 
  17   6   1      108.39      101.91      6.12 o 
  18   6   1      284.04      273.65      8.47 o 
  19   6   1       12.30       11.15      4.77 o 
  20   6   1        0.01        2.30      4.49 o 
  21   6   1       16.66       22.15      7.04 o 
  22   6   1       76.92       78.73      9.00 o 
  23   6   1      256.63      271.62     10.10 o 
  24   6   1       73.76       72.99      8.85 o 
  25   6   1        0.62       -0.32      5.70 o 
  26   6   1       47.73       41.70      9.70 o 
  27   6   1       13.81       20.64      9.12 o 
  28   6   1        0.79        7.68      9.43 o 
 -25   7   1      132.65      106.10     15.86 o 
 -24   7   1        6.69       12.17     15.56 o 
 -23   7   1      103.19       73.12     15.16 o 
 -22   7   1       55.06       50.36     11.39 o 
 -21   7   1        7.52        6.93      5.85 o 
 -20   7   1       10.25       10.71      5.93 o 
 -19   7   1      119.48      112.59     13.70 o 
 -18   7   1     2351.22     2316.96     25.58 o 
 -17   7   1      155.25      151.55     11.17 o 
 -16   7   1      333.35      314.56      8.00 o 
 -15   7   1     1753.96     1652.89     17.69 o 
 -14   7   1      315.07      313.94     17.46 o 
 -13   7   1      247.29      254.66      6.93 o 
 -12   7   1      141.48      156.40      7.19 o 
 -11   7   1      137.04      140.05      5.74 o 
 -10   7   1       55.51       52.19      6.27 o 
  -9   7   1     3976.39     4047.85     44.11 o 
  -8   7   1      164.98      180.49      9.49 o 
  -7   7   1      166.52      153.12      6.75 o 
  -6   7   1     1910.69     1855.34     17.96 o 
  -5   7   1       39.89       40.31      4.46 o 
  -4   7   1       40.91       50.60      3.95 o 
  -3   7   1      547.61      534.05      7.83 o 
  -2   7   1        0.09        2.40      3.24 o 
  -1   7   1        1.54        4.81      3.00 o 
   0   7   1      275.61      268.38      6.49 o 
   1   7   1       59.80       65.81      3.75 o 
   2   7   1      280.22      275.74      6.37 o 
   3   7   1      200.01      201.22      5.79 o 
   4   7   1       23.01       24.83      3.94 o 
   5   7   1       26.11       22.66      4.03 o 
   6   7   1      198.97      187.36      5.54 o 
   7   7   1       86.31       81.88      5.12 o 
   8   7   1        7.77        6.22      3.59 o 
   9   7   1     1707.01     1740.67     16.68 o 
  10   7   1       90.47      109.19      5.16 o 
  11   7   1       28.12       23.79      3.16 o 
  12   7   1     1833.12     1856.36     18.19 o 
  13   7   1      279.62      277.61      6.35 o 
  14   7   1       14.66       12.86      5.09 o 
  15   7   1        8.78        9.48      7.02 o 
  16   7   1      112.65      124.84      9.41 o 
  17   7   1       43.47       38.69     11.18 o 
  18   7   1       46.23       38.75      9.13 o 
  19   7   1      308.57      318.59     17.10 o 
  20   7   1        0.04        2.29      9.40 o 
  21   7   1      705.75      638.99    109.30 o 
  22   7   1       46.39       56.57     13.35 o 
  23   7   1       33.37       30.45     14.81 o 
  24   7   1      399.92      419.74     19.49 o 
  25   7   1       96.00       87.82     14.47 o 
 -21   8   1        1.95       14.47      9.61 o 
 -20   8   1       34.13       29.55     12.23 o 
 -19   8   1        2.16       -0.70      7.29 o 
 -18   8   1      361.37      313.89     15.06 o 
 -17   8   1       46.26       51.54      8.23 o 
 -16   8   1       15.50       24.00      8.57 o 
 -15   8   1       14.99       22.14      8.93 o 
 -14   8   1       63.33       71.15      9.13 o 
 -13   8   1       22.97       14.16     18.39 o 
 -12   8   1     1277.69     1209.74     19.10 o 
 -11   8   1      104.67      122.14     12.29 o 
 -10   8   1       44.83       36.33      7.62 o 
  -9   8   1       21.27       31.47      8.56 o 
  -8   8   1      291.22      286.15     10.03 o 
  -7   8   1      235.05      240.23      6.90 o 
  -6   8   1     2386.69     2360.16     21.44 o 
  -5   8   1        2.77        5.96      3.65 o 
  -4   8   1      133.79      142.23      6.96 o 
  -3   8   1      398.45      401.74      8.70 o 
  -2   8   1       59.22       51.91      4.54 o 
  -1   8   1        6.82        5.74      3.63 o 
   0   8   1      488.18      465.85      7.83 o 
   1   8   1       22.40       22.70      5.59 o 
   2   8   1       13.79        8.74      5.20 o 
   3   8   1      739.30      739.48     14.51 o 
   4   8   1       24.62       28.62      7.17 o 
   5   8   1      107.75      112.08     13.82 o 
   6   8   1     2040.04     1987.09     25.56 o 
   7   8   1       77.60       76.06     10.43 o 
   8   8   1      137.74      192.29     70.35 o 
   9   8   1      798.43      797.33     18.68 o 
  10   8   1       19.49       26.92      7.02 o 
  11   8   1        6.24       11.23      7.10 o 
  12   8   1      114.55      101.53      9.77 o 
  13   8   1       26.49       14.39      8.07 o 
  14   8   1       12.89        6.96      5.97 o 
  15   8   1      542.52      526.31     16.45 o 
  16   8   1        8.57       10.59     11.31 o 
  17   8   1      279.37      286.05     12.84 o 
  18   8   1        1.03        5.99     10.45 o 
  19   8   1       72.45       54.20     10.22 o 
  20   8   1       13.82       11.92     11.46 o 
 -15   9   1       35.55       14.18     18.27 o 
 -14   9   1      178.31      102.32     87.86 o 
 -13   9   1      116.56       34.05     53.38 o 
 -12   9   1       25.44        9.11     14.91 o 
 -11   9   1       65.94       68.39     15.17 o 
 -10   9   1      441.74      445.33     25.10 o 
  -9   9   1      278.58      285.14     19.59 o 
  -8   9   1       51.91       49.34     17.01 o 
  -7   9   1        0.67        7.69     13.81 o 
  -6   9   1       49.49       58.65     17.94 o 
  -5   9   1       34.22        0.55     11.72 o 
  -4   9   1      104.42      115.44     20.07 o 
  -3   9   1      114.39       94.78     30.50 o 
  -1   9   1        0.24       -5.19     22.36 o 
   0   9   1      508.00      523.93     29.94 o 
   1   9   1        4.84       14.59     15.18 o 
   2   9   1       13.97       22.60     16.50 o 
   3   9   1      810.23      852.65     30.10 o 
   4   9   1        7.59        9.53     10.99 o 
   5   9   1      362.10      354.05     20.72 o 
   6   9   1     2701.59     2679.96     51.56 o 
   7   9   1        6.11       10.71     11.35 o 
   8   9   1      138.32      134.59     11.79 o 
   9   9   1        0.43        3.87      7.75 o 
  10   9   1       27.17       17.94      7.70 o 
  11   9   1      120.27      119.76     13.22 o 
  12   9   1     2198.65     2154.50     41.20 o 
  13   9   1        0.45       -4.30     12.62 o 
  14   9   1       73.13       86.04     18.23 o 
 -36   0   2     1557.52     1663.93     45.08 o 
 -35   0   2       76.04      106.41     18.69 o 
 -34   0   2      453.14      509.54     28.47 o 
 -33   0   2        5.42       14.79     11.60 o 
 -32   0   2      236.03      289.97     26.57 o 
 -31   0   2     1578.95     1583.59     31.92 o 
 -30   0   2      358.78      426.42     25.28 o 
 -29   0   2     1833.02     1750.80     36.94 o 
 -28   0   2       38.26       74.87     13.11 o 
 -27   0   2     3697.65     3746.67     54.91 o 
 -26   0   2        5.94       18.23     14.12 o 
 -25   0   2     1411.48     1405.49     34.07 o 
 -24   0   2     2237.18     2351.69     44.29 o 
 -23   0   2     3071.76     3076.28    107.85 o 
 -22   0   2      176.03      181.13     12.94 o 
 -21   0   2     2042.25     2100.25     34.67 o 
 -20   0   2      923.80      915.84     23.15 o 
 -19   0   2      141.32      142.32     10.20 o 
 -18   0   2      108.32      125.17     11.37 o 
 -17   0   2       55.94       68.22      7.94 o 
 -16   0   2     2491.52     2542.53     35.71 o 
 -15   0   2    44722.01    47509.86    632.34 o 
 -14   0   2      201.75      212.17     11.10 o 
 -13   0   2     1258.12     1332.73     21.70 o 
 -12   0   2    12480.49    12047.83    174.35 o 
 -11   0   2     3687.08     3670.79     42.31 o 
 -10   0   2     1514.61     1502.70     20.07 o 
  -9   0   2    95049.94    88135.18   1219.89 o 
  -8   0   2     6411.26     6024.52     64.03 o 
  -7   0   2      851.14      783.30     13.48 o 
  -6   0   2    15326.65    16510.33    178.51 o 
  -5   0   2      522.18      592.59     12.68 o 
  -4   0   2      370.28      371.65      5.59 o 
  -3   0   2     4777.87     4828.52     45.35 o 
   3   0   2     8868.71     8795.85     72.58 o 
   4   0   2      340.30      332.31      4.89 o 
   5   0   2      593.67      571.16      7.46 o 
   6   0   2    36552.55    39148.24    469.24 o 
   7   0   2     1853.22     1748.77     19.91 o 
   8   0   2      968.85     1016.02     14.76 o 
   9   0   2     7244.10     7213.91     79.33 o 
  10   0   2      902.80      871.38     16.63 o 
  11   0   2     4984.72     4898.25     58.93 o 
  12   0   2      825.91     1019.72     17.27 o 
  13   0   2     1838.91     1781.76     29.02 o 
  14   0   2      477.45      473.89     12.97 o 
  15   0   2      300.86      273.89     11.09 o 
  16   0   2        0.09        1.74     12.03 o 
  17   0   2      318.46      309.09     39.74 o 
  18   0   2     7021.99     6671.64     69.14 o 
  19   0   2      231.65      259.89     12.46 o 
  20   0   2     1577.45     1758.32     27.48 o 
  21   0   2    36895.80    35593.00    394.03 o 
  22   0   2      153.91      294.54     21.06 o 
  23   0   2     4957.65     4867.68     82.90 o 
  24   0   2     1116.66     1053.91     25.25 o 
  25   0   2       12.72       16.27      8.54 o 
  26   0   2     1936.30     1925.01     35.99 o 
  27   0   2     2427.24     2304.94     37.97 o 
  28   0   2       20.49       31.57     13.58 o 
  29   0   2      563.31      569.98     19.38 o 
  30   0   2       31.59       62.33     16.36 o 
  31   0   2      130.87      135.68     26.07 o 
  32   0   2       71.85      105.81     20.31 o 
  33   0   2     5737.83     5652.59     81.87 o 
  34   0   2       79.24       83.63     16.21 o 
  35   0   2      125.52      169.43     27.57 o 
 -35   1   2     1410.93     1511.50     27.03 o 
 -34   1   2      155.17      149.74     17.99 o 
 -33   1   2     1549.80     1641.87     26.27 o 
 -32   1   2      812.28      848.01     28.32 o 
 -31   1   2        0.50       21.87      9.20 o 
 -30   1   2      437.74      476.19     17.33 o 
 -29   1   2       96.02       96.31     13.11 o 
 -28   1   2       96.29      100.09     10.85 o 
 -27   1   2       75.12       76.47      9.69 o 
 -26   1   2       53.81       43.31      8.14 o 
 -25   1   2        0.18       -2.17      6.05 o 
 -24   1   2     1212.67     1245.84     19.00 o 
 -23   1   2       39.57       35.20      7.32 o 
 -22   1   2        7.37        2.79      5.33 o 
 -21   1   2     1112.88     1129.01     14.94 o 
 -20   1   2     1832.89     1721.81     24.19 o 
 -19   1   2       53.52       40.28      6.03 o 
 -18   1   2     1099.27     1076.75     13.68 o 
 -17   1   2     1833.62     1804.08     17.63 o 
 -16   1   2      882.19      868.52     17.10 o 
 -15   1   2    10573.08    10989.12     83.04 o 
 -14   1   2     3238.55     3242.70     26.23 o 
 -13   1   2      349.85      344.09      6.78 o 
 -12   1   2     4606.08     4840.01     35.31 o 
 -11   1   2      702.98      675.15      8.63 o 
 -10   1   2      157.99      170.55      4.23 o 
  -9   1   2     6561.19     7226.66     50.15 o 
  -8   1   2      416.89      421.02      6.07 o 
  -7   1   2     1041.54     1079.51      9.57 o 
  -6   1   2      143.85      146.30      6.08 o 
  -5   1   2       91.69       78.28      2.66 o 
  -4   1   2       23.32       32.10      1.56 o 
  -3   1   2       41.66       84.26      5.46 o 
  -2   1   2        3.47        3.61      1.00 o 
  -1   1   2        0.05        1.66      0.70 o 
   0   1   2     9654.31    10332.08     63.04 o 
   1   1   2       53.16       53.29      2.01 o 
   2   1   2       78.38       83.43      1.90 o 
   3   1   2    20127.59    20157.63    124.54 o 
   4   1   2       83.19       95.67      2.35 o 
   5   1   2      165.95      180.13      3.38 o 
   6   1   2     1231.25     1140.16      8.41 o 
   7   1   2      350.46      307.98      4.45 o 
   8   1   2      100.75      113.34      3.83 o 
   9   1   2    15033.55    17135.57    123.45 o 
  10   1   2      849.83      881.20     10.67 o 
  11   1   2      177.26      158.51      6.61 o 
  12   1   2     1356.35     1596.20     15.06 o 
  13   1   2       61.55       68.27      4.06 o 
  14   1   2       99.97      107.21      5.84 o 
  15   1   2     3344.46     3233.63     26.91 o 
  16   1   2       15.65       17.09      4.58 o 
  17   1   2      737.70      708.28     10.46 o 
  18   1   2    10818.55    10366.64     83.88 o 
  19   1   2      428.04      439.44     12.49 o 
  20   1   2     1770.43     1819.79     29.38 o 
  21   1   2    24097.50    23540.11    195.12 o 
  22   1   2      269.33      316.00     13.87 o 
  23   1   2     2362.50     2373.24     31.48 o 
  24   1   2     7800.78     7574.99     80.49 o 
  25   1   2      197.06      221.13     11.32 o 
  26   1   2       66.32       80.42      9.62 o 
  27   1   2      212.05      214.22     10.98 o 
  28   1   2        4.25        8.38      7.43 o 
  29   1   2        2.83        9.87      7.24 o 
  30   1   2      947.66      976.89     18.41 o 
  31   1   2       38.41       44.04     10.77 o 
  32   1   2      259.26      260.14     12.73 o 
  33   1   2     1175.44     1182.62     24.58 o 
  34   1   2        0.36        1.34      9.67 o 
  35   1   2      750.65      791.11     22.51 o 
 -35   2   2        9.63        7.54      9.04 o 
 -34   2   2      156.79      153.56     13.69 o 
 -33   2   2       56.22       49.88     13.50 o 
 -32   2   2      209.11      204.58     12.70 o 
 -31   2   2        9.24        8.51      8.09 o 
 -30   2   2        3.34        5.70      8.58 o 
 -29   2   2      763.78      774.53     20.04 o 
 -28   2   2      150.52      164.99     11.14 o 
 -27   2   2     2320.19     2267.20     28.21 o 
 -26   2   2     1138.99     1116.94     19.54 o 
 -25   2   2      143.55      145.57      9.47 o 
 -24   2   2      178.66      164.22     10.63 o 
 -23   2   2      354.02      360.35     12.13 o 
 -22   2   2     1976.70     1914.75     21.99 o 
 -21   2   2      274.37      290.10      9.21 o 
 -20   2   2       17.48       19.05      6.16 o 
 -19   2   2       14.57       16.94      5.31 o 
 -18   2   2      145.89      106.63      6.20 o 
 -17   2   2      187.73      197.23     12.71 o 
 -16   2   2       10.46       17.58      5.67 o 
 -15   2   2    10057.21     9830.07     75.46 o 
 -14   2   2      105.98      105.77      4.98 o 
 -13   2   2       39.45       47.25      3.76 o 
 -12   2   2     1160.56     1013.05     10.75 o 
 -11   2   2     1154.63     1140.75     11.58 o 
 -10   2   2     1741.28     1791.67     14.45 o 
  -9   2   2    13224.41    14722.36     95.30 o 
  -8   2   2      632.35      692.44      6.19 o 
  -7   2   2        0.12        1.70      1.60 o 
  -6   2   2     2768.98     2684.80     16.58 o 
  -5   2   2     2237.58     2116.62     13.22 o 
  -4   2   2     2090.22     2329.86    184.83 o 
  -3   2   2   326961.69   299052.91   8415.15 o 
  -2   2   2     3156.65     3319.74     25.96 o 
  -1   2   2     1997.28     2129.42     13.56 o 
   0   2   2    74400.22    77164.84    645.26 o 
   1   2   2       41.60      106.37     70.50 o 
   2   2   2      417.06      401.07      3.83 o 
   3   2   2     4217.00     4669.52     26.35 o 
   4   2   2      210.67      216.92      4.06 o 
   5   2   2       74.25       84.75      2.61 o 
   6   2   2    22299.04    23126.00    151.88 o 
   7   2   2      899.13      859.21      7.43 o 
   8   2   2        0.61        1.75      1.92 o 
   9   2   2    53527.59    54277.13    408.48 o 
  10   2   2      350.55      338.67      6.38 o 
  11   2   2      685.34      696.50      7.80 o 
  12   2   2    28996.13    29879.27    286.81 o 
  13   2   2        9.77        8.19      3.84 o 
  14   2   2       20.41       18.14      3.89 o 
  15   2   2       10.28        7.00      5.16 o 
  16   2   2      989.09      997.34     15.68 o 
  17   2   2      425.51      381.57      8.22 o 
  18   2   2       20.08       52.72      5.36 o 
  19   2   2     3191.57     3055.82     28.20 o 
  20   2   2       74.46       78.06      7.63 o 
  21   2   2     5512.19     5081.89     45.45 o 
  22   2   2     1438.40     1420.74     18.83 o 
  23   2   2       17.54       11.61      6.48 o 
  24   2   2       12.00       19.52      8.82 o 
  25   2   2        5.61       -2.11      5.53 o 
  26   2   2        7.21       11.28      7.54 o 
  27   2   2      251.29      249.98     12.44 o 
  28   2   2      423.34      396.17     13.87 o 
  29   2   2       48.86       64.36     12.37 o 
  30   2   2       23.71       24.77      9.36 o 
  31   2   2     1021.89     1035.66     22.54 o 
  32   2   2      183.03      167.01     15.36 o 
  33   2   2      416.62      426.94     17.49 o 
  34   2   2      596.06      639.40     20.95 o 
 -34   3   2        0.17        5.09     12.13 o 
 -33   3   2       68.58       74.61     11.91 o 
 -32   3   2      164.03      182.94     13.43 o 
 -31   3   2       59.00       70.62     11.62 o 
 -30   3   2      343.32      379.13     13.75 o 
 -29   3   2       43.95       43.93     10.19 o 
 -28   3   2        0.03       -1.04     10.28 o 
 -27   3   2      919.22      938.56     21.31 o 
 -26   3   2      109.21      123.69     11.96 o 
 -25   3   2      201.57      175.95     11.03 o 
 -24   3   2     1064.10     1026.76     20.20 o 
 -23   3   2        4.95        7.24      7.48 o 
 -22   3   2       53.35       58.00      8.92 o 
 -21   3   2     1124.24     1063.46     15.19 o 
 -20   3   2       57.38       50.66      5.95 o 
 -19   3   2       26.25       26.19      4.90 o 
 -18   3   2      464.08      400.68     10.73 o 
 -17   3   2      443.83      442.97      8.66 o 
 -16   3   2       20.74       24.69      5.99 o 
 -15   3   2        2.08       -0.97      3.40 o 
 -14   3   2      136.89      144.05      5.28 o 
 -13   3   2      141.64      140.67      5.47 o 
 -12   3   2      640.00      672.07      9.01 o 
 -11   3   2       89.69      107.32      4.68 o 
 -10   3   2      137.16      161.40      4.17 o 
  -9   3   2    11100.94    12576.08    120.91 o 
  -8   3   2      158.04      179.27      3.73 o 
  -7   3   2      779.45      773.02      7.38 o 
  -6   3   2     1213.68     1222.56      9.41 o 
  -5   3   2      848.81      839.30      6.76 o 
  -4   3   2       81.97       87.84      2.52 o 
  -3   3   2      588.88      577.97      4.74 o 
  -2   3   2      154.01      169.22      3.63 o 
  -1   3   2        2.39        6.74      1.27 o 
   0   3   2     9170.46    10462.66     77.32 o 
   1   3   2      325.59      333.46      3.32 o 
   2   3   2       67.88       65.46      2.70 o 
   3   3   2      840.25      962.16      6.72 o 
   4   3   2       12.88       16.33      1.11 o 
   5   3   2      623.16      590.46      5.26 o 
   6   3   2     1419.34     1432.39     10.70 o 
   7   3   2       63.42       72.79      2.94 o 
   8   3   2       37.28       39.20      2.77 o 
   9   3   2      103.45      111.01      4.48 o 
  10   3   2      235.04      251.53      4.86 o 
  11   3   2      138.80      155.92      4.93 o 
  12   3   2      229.37      262.45      5.40 o 
  13   3   2      245.56      233.98      5.11 o 
  14   3   2       15.96       20.19      3.90 o 
  15   3   2     5282.88     5610.67     41.39 o 
  16   3   2      226.94      223.76      6.70 o 
  17   3   2       91.06       88.04     10.59 o 
  18   3   2     8365.94     8352.11     75.34 o 
  19   3   2       27.89       20.52      5.79 o 
  20   3   2       94.15      114.57      9.16 o 
  21   3   2     1112.93      972.63     18.21 o 
  22   3   2       58.74       55.05      7.73 o 
  23   3   2      124.34      119.81      8.72 o 
  24   3   2       39.76       33.83      6.55 o 
  25   3   2       62.08       60.53      7.57 o 
  26   3   2      235.81      213.44     17.18 o 
  27   3   2       63.55       69.84     11.09 o 
  28   3   2       60.37       59.01     10.04 o 
  29   3   2      102.66      145.50     13.07 o 
  30   3   2      151.16      131.23     11.01 o 
  31   3   2       79.20       85.23     13.68 o 
  32   3   2      173.33      194.42     14.43 o 
  33   3   2      135.03      153.04     19.23 o 
 -33   4   2      971.37     1089.67     26.46 o 
 -32   4   2      213.36      191.99     14.77 o 
 -31   4   2       32.76       29.53      9.91 o 
 -30   4   2      179.69      187.20     14.58 o 
 -29   4   2      616.30      623.55     17.85 o 
 -28   4   2      228.45      217.02     11.83 o 
 -27   4   2     2065.65     1956.92     25.34 o 
 -26   4   2        2.14        9.17      7.38 o 
 -25   4   2       81.80       78.53      9.68 o 
 -24   4   2     4576.04     4621.40     48.62 o 
 -23   4   2      579.29      553.30     14.53 o 
 -22   4   2        9.10       10.09      5.87 o 
 -21   4   2     3716.58     3627.17     35.57 o 
 -20   4   2      223.32      200.63     11.88 o 
 -19   4   2        1.13        0.09      4.00 o 
 -18   4   2       27.76       12.37      5.75 o 
 -17   4   2        1.87        0.64      4.42 o 
 -16   4   2      285.01      286.68     10.13 o 
 -15   4   2     5796.92     5837.50     53.91 o 
 -14   4   2       24.86       29.90      4.45 o 
 -13   4   2      235.44      230.77      5.97 o 
 -12   4   2     1150.04     1103.61     13.69 o 
 -11   4   2       61.63       74.87      3.89 o 
 -10   4   2      268.07      275.80      6.26 o 
  -9   4   2     1290.63     1323.22     11.98 o 
  -8   4   2      313.49      318.47      5.11 o 
  -7   4   2      481.85      444.52      6.28 o 
  -6   4   2    19789.86    22872.01    156.13 o 
  -5   4   2      351.22      383.10      4.87 o 
  -4   4   2      148.59      143.29      3.52 o 
  -3   4   2    18400.74    18714.77    124.60 o 
  -2   4   2     1173.05     1208.23     11.31 o 
  -1   4   2       90.35      107.55      8.65 o 
   0   4   2     1076.72      968.37      7.42 o 
   1   4   2      199.62      180.62      3.22 o 
   2   4   2       36.35       36.46      2.94 o 
   3   4   2     3150.65     3497.04     39.58 o 
   4   4   2       23.83       19.66      1.91 o 
   5   4   2      106.66      123.92      2.97 o 
   6   4   2      484.08      502.05      5.84 o 
   7   4   2        1.91        1.27      1.85 o 
   8   4   2      102.40      112.14      3.76 o 
   9   4   2    11701.98    11838.17     79.70 o 
  10   4   2      208.87      195.21      4.99 o 
  11   4   2      177.70      169.73      6.51 o 
  12   4   2      914.61      818.25     14.14 o 
  13   4   2        0.32        1.72      3.20 o 
  14   4   2      260.17      258.69      7.58 o 
  15   4   2      122.44      122.71      5.96 o 
  16   4   2       30.79       36.34      4.33 o 
  17   4   2      243.58      227.46     10.79 o 
  18   4   2       44.71       73.07      6.66 o 
  19   4   2      214.20      219.77     10.50 o 
  20   4   2      137.90      132.30      7.05 o 
  21   4   2     1969.03     1895.80     23.39 o 
  22   4   2       24.89       24.99      7.18 o 
  23   4   2        2.11       -0.57      5.75 o 
  24   4   2      888.69      924.15     19.35 o 
  25   4   2       45.01       48.10      8.50 o 
  26   4   2        2.13        2.64      7.55 o 
  27   4   2      198.00      222.93     14.08 o 
  28   4   2      276.60      288.38     15.20 o 
  29   4   2       14.38       14.23      7.60 o 
  30   4   2      161.02      157.57     12.28 o 
  31   4   2      280.56      323.25     17.41 o 
  32   4   2       32.55       22.99     10.26 o 
 -31   5   2       37.90       46.81     10.63 o 
 -30   5   2       33.26       29.44     10.34 o 
 -29   5   2      143.77      128.49     12.77 o 
 -28   5   2        5.54        8.71      7.81 o 
 -27   5   2      916.71      935.91     19.78 o 
 -26   5   2       31.19       31.12      8.87 o 
 -25   5   2       55.60       50.84      7.53 o 
 -24   5   2       23.27       33.03      7.39 o 
 -23   5   2      109.38      103.59     10.92 o 
 -22   5   2      452.06      410.71     11.42 o 
 -21   5   2     3277.26     3106.47     33.77 o 
 -20   5   2      967.43      914.16     15.24 o 
 -19   5   2     1228.06     1172.68     17.44 o 
 -18   5   2     1185.46     1134.16     17.76 o 
 -17   5   2     1465.08     1419.10     16.21 o 
 -16   5   2       42.24       37.77      5.03 o 
 -15   5   2     1942.54     1861.00     18.20 o 
 -14   5   2        2.98        6.74      3.37 o 
 -13   5   2      119.90      134.00      8.21 o 
 -12   5   2      111.49      106.06      5.58 o 
 -11   5   2     1412.13     1367.91     12.99 o 
 -10   5   2        9.01       10.18      2.87 o 
  -9   5   2      163.44      167.25      5.02 o 
  -8   5   2       39.32       49.67      4.07 o 
  -7   5   2       95.56       98.90      3.55 o 
  -6   5   2       93.86       82.40      6.44 o 
  -5   5   2        0.05        0.78      2.08 o 
  -4   5   2      229.33      243.97      5.58 o 
  -3   5   2      187.63      248.62      4.51 o 
  -2   5   2       98.24       94.97      3.59 o 
  -1   5   2        0.03        0.21      1.92 o 
   0   5   2     1732.49     1682.10     12.73 o 
   1   5   2      211.39      216.48      3.91 o 
   2   5   2       81.06       86.42      3.01 o 
   3   5   2     5589.06     5867.89     38.50 o 
   4   5   2      112.65      120.03      3.47 o 
   5   5   2      194.67      206.91      4.61 o 
   6   5   2      110.13       92.06      3.73 o 
   7   5   2        2.55        3.67      2.24 o 
   8   5   2      118.58      119.93      5.98 o 
   9   5   2      139.30      112.07      4.45 o 
  10   5   2       25.10       24.24      3.54 o 
  11   5   2      349.99      347.24      6.01 o 
  12   5   2      459.73      437.90      7.23 o 
  13   5   2       35.02       35.14      4.60 o 
  14   5   2       23.93       20.33      3.76 o 
  15   5   2     1368.55     1352.38     15.02 o 
  16   5   2        3.39        1.83      3.46 o 
  17   5   2      109.43      110.35      6.63 o 
  18   5   2       42.65       45.58      6.94 o 
  19   5   2      160.23      170.33      6.44 o 
  20   5   2       15.82       17.84      6.40 o 
  21   5   2      897.84      865.04     14.96 o 
  22   5   2       59.09       63.25      7.29 o 
  23   5   2      326.33      306.88     10.69 o 
  24   5   2      169.07      197.68     11.08 o 
  25   5   2      485.74      472.33     13.39 o 
  26   5   2      161.65      174.64     12.11 o 
  27   5   2      237.24      272.75     14.77 o 
  28   5   2       63.92       52.04     13.13 o 
  29   5   2       81.77       69.62     14.13 o 
  30   5   2       81.03       70.92     13.18 o 
 -28   6   2       12.98       13.84      8.24 o 
 -27   6   2       92.59       78.70     15.92 o 
 -26   6   2       82.62       92.47     18.69 o 
 -25   6   2       40.41       24.21      9.41 o 
 -24   6   2      734.15      758.99     16.39 o 
 -23   6   2      332.89      311.60     12.00 o 
 -22   6   2       87.90       83.62      9.22 o 
 -21   6   2     1911.97     1810.98     24.24 o 
 -20   6   2     1208.48     1162.76     19.91 o 
 -19   6   2      235.02      219.30      9.19 o 
 -18   6   2      142.96      143.56      7.63 o 
 -17   6   2       75.77       76.01      6.91 o 
 -16   6   2      330.46      340.52      8.54 o 
 -15   6   2    10987.85    10804.29     81.24 o 
 -14   6   2      126.14      113.47      5.79 o 
 -13   6   2      145.04      144.51      6.87 o 
 -12   6   2     1273.09     1198.03     14.92 o 
 -11   6   2       85.77       83.00      4.33 o 
 -10   6   2     1198.03     1167.47     12.72 o 
  -9   6   2     9456.32     9507.46     64.60 o 
  -8   6   2      507.92      485.63     10.72 o 
  -7   6   2      159.13      159.55      5.31 o 
  -6   6   2     1541.45     1534.32     14.37 o 
  -5   6   2       38.10       37.53      3.78 o 
  -4   6   2       25.46       20.41      2.97 o 
  -3   6   2      265.93      283.45      4.74 o 
  -2   6   2        2.92        2.42      2.11 o 
  -1   6   2        3.14        2.41      2.82 o 
   0   6   2     3720.43     3951.91     28.36 o 
   1   6   2        3.71        2.84      2.50 o 
   2   6   2      113.81      110.91      4.04 o 
   3   6   2     7084.70     7251.72     48.66 o 
   4   6   2        8.44       12.42      2.74 o 
   5   6   2       42.67       47.39      3.40 o 
   6   6   2     5756.38     5996.99     38.75 o 
   7   6   2      131.30      130.39      4.03 o 
   8   6   2      287.57      292.32      5.68 o 
   9   6   2        0.47        4.09      2.70 o 
  10   6   2      246.75      235.80      5.03 o 
  11   6   2      416.55      393.35      7.47 o 
  12   6   2      321.06      322.97      6.71 o 
  13   6   2      130.01      134.33      7.42 o 
  14   6   2       69.02       82.16      4.91 o 
  15   6   2      117.01      125.05      6.33 o 
  16   6   2        3.14        3.00      4.46 o 
  17   6   2       39.08       39.45      7.19 o 
  18   6   2      411.01      409.60     10.49 o 
  19   6   2        0.42        3.26      4.11 o 
  20   6   2      392.91      386.40     10.49 o 
  21   6   2     1256.20     1254.53     24.02 o 
  22   6   2       48.92       49.06      6.46 o 
  23   6   2      655.12      655.30     16.15 o 
  24   6   2       35.78       33.40      7.79 o 
  25   6   2      372.30      380.90     12.73 o 
  26   6   2      482.23      467.75     17.57 o 
  27   6   2       33.74       11.07     18.14 o 
  28   6   2       34.81       18.15     16.70 o 
 -25   7   2        0.32        8.04      8.84 o 
 -24   7   2       56.26       35.89      9.59 o 
 -23   7   2      141.39      127.30     12.07 o 
 -22   7   2      148.50      132.88     10.18 o 
 -21   7   2     1395.47     1383.89     21.85 o 
 -20   7   2      686.35      647.56     14.02 o 
 -19   7   2      287.39      291.42     10.16 o 
 -18   7   2     6375.13     6122.98     55.49 o 
 -17   7   2     1320.70     1246.42     16.26 o 
 -16   7   2      289.56      277.64     11.12 o 
 -15   7   2     2153.05     2118.04     22.38 o 
 -14   7   2     1942.16     1866.69     19.12 o 
 -13   7   2       19.69       21.27      4.98 o 
 -12   7   2     1691.09     1663.03     16.88 o 
 -11   7   2       28.35       25.88      4.01 o 
 -10   7   2      176.28      174.95      7.34 o 
  -9   7   2      351.24      363.98      7.50 o 
  -8   7   2       71.55       68.20      5.49 o 
  -7   7   2      151.41      166.59      5.19 o 
  -6   7   2      764.61      722.85     10.42 o 
  -5   7   2      708.81      695.79      9.66 o 
  -4   7   2       45.91       50.00      3.78 o 
  -3   7   2      994.74     1029.43     11.50 o 
  -2   7   2      116.30      115.65      4.76 o 
  -1   7   2       67.87       68.28      4.18 o 
   0   7   2     1305.43     1295.21     12.30 o 
   1   7   2       12.14       12.25      3.14 o 
   2   7   2      437.10      434.40      8.85 o 
   3   7   2     1909.50     1852.37     15.40 o 
   4   7   2      134.68      145.31      7.24 o 
   5   7   2        0.02       -0.85      1.98 o 
   6   7   2      225.07      238.80      6.67 o 
   7   7   2       96.00       92.28      3.87 o 
   8   7   2       38.48       41.47      3.20 o 
   9   7   2     1057.32     1032.06     11.75 o 
  10   7   2      201.13      211.80     20.25 o 
  11   7   2       21.79       15.67      5.01 o 
  12   7   2      323.86      318.51     26.94 o 
  13   7   2       41.96       42.20      7.47 o 
  14   7   2       17.76       11.34      7.03 o 
  15   7   2      289.50      300.39     15.09 o 
  16   7   2       90.82      104.38     10.38 o 
  17   7   2        5.04       10.05      7.29 o 
  18   7   2     1115.75     1105.11     23.60 o 
  19   7   2       15.21       15.97      8.90 o 
  20   7   2      269.34      279.74     16.35 o 
  21   7   2      964.70      938.34     29.57 o 
  22   7   2      239.36      223.28     16.07 o 
  23   7   2      100.12       95.23     17.92 o 
  24   7   2      473.48      486.99     20.76 o 
 -21   8   2      520.02      508.62     22.39 o 
 -20   8   2        0.21       -0.89     11.08 o 
 -19   8   2       53.45       56.42     16.53 o 
 -18   8   2      155.65      190.80     11.68 o 
 -17   8   2       13.74       18.76      8.24 o 
 -16   8   2      219.72      212.63     11.76 o 
 -15   8   2      805.84      824.66     19.58 o 
 -14   8   2       85.06       63.44     15.21 o 
 -13   8   2        4.28        0.74      8.56 o 
 -12   8   2      107.73       78.19     11.92 o 
 -11   8   2      502.39      484.77     13.62 o 
 -10   8   2      242.99      240.15      7.49 o 
  -9   8   2      104.92      100.04      6.73 o 
  -8   8   2       13.73       12.74      4.22 o 
  -7   8   2       11.80        8.48      4.10 o 
  -6   8   2     1148.08     1145.51     14.35 o 
  -5   8   2      146.48      145.79      5.82 o 
  -4   8   2       23.77       17.12      5.45 o 
  -3   8   2     2868.23     2888.89     36.24 o 
  -2   8   2        8.43        6.96      5.05 o 
  -1   8   2        0.00       -0.85      4.15 o 
   0   8   2      868.35      884.92     13.88 o 
   1   8   2       27.24       33.41      5.68 o 
   2   8   2       67.52       57.64      7.58 o 
   3   8   2      661.47      635.60     14.92 o 
   4   8   2       23.30       22.91      6.53 o 
   5   8   2      204.13      209.66     13.74 o 
   6   8   2     6057.67     6019.28     60.27 o 
   7   8   2      615.76      612.42     14.32 o 
   8   8   2       74.24     1036.34    672.39 o 
   9   8   2     4347.15     4452.86     52.70 o 
  10   8   2       23.23       11.63     16.29 o 
  11   8   2       19.55       19.84      7.62 o 
  12   8   2     2704.47     2770.19     40.42 o 
  13   8   2       10.72       11.24      9.09 o 
  14   8   2        7.05        7.20      9.82 o 
  15   8   2        0.35        1.36      6.73 o 
  16   8   2       45.38       38.61     10.29 o 
  17   8   2       11.42        2.93      9.66 o 
  18   8   2      334.33      331.56     15.43 o 
  19   8   2      356.63      378.59     16.87 o 
  20   8   2        1.14        2.42     10.67 o 
 -15   9   2      173.65      181.41     77.18 o 
 -14   9   2       33.19        8.48     14.47 o 
 -13   9   2       14.89        6.24     11.11 o 
 -12   9   2      106.13      143.26     18.68 o 
 -11   9   2        0.56        0.93     12.88 o 
 -10   9   2       67.04       93.05     19.05 o 
  -9   9   2       56.96       55.10     17.65 o 
  -8   9   2      126.04      132.70     20.45 o 
  -7   9   2      148.79      172.22     24.47 o 
  -6   9   2       48.51       60.15     17.51 o 
  -5   9   2      123.31      125.89     15.35 o 
  -4   9   2       19.95       17.67     12.27 o 
  -3   9   2       78.47       61.12     17.18 o 
  -2   9   2       35.32       21.66     23.72 o 
  -1   9   2        3.54       -3.44     19.66 o 
   0   9   2       54.66       48.84     16.49 o 
   1   9   2        0.61       -3.95     13.11 o 
   2   9   2        4.81        8.63     10.73 o 
   3   9   2        4.42        7.25     10.23 o 
   4   9   2       12.38       10.14      6.04 o 
   5   9   2        0.27        4.49      6.32 o 
   6   9   2     2129.89     2049.25     28.72 o 
   7   9   2        3.24        1.17      8.10 o 
   8   9   2       43.67       36.94     12.32 o 
   9   9   2       53.76       42.02     16.17 o 
  10   9   2      130.71      102.38     21.03 o 
  11   9   2        9.73        1.80      8.09 o 
  12   9   2       34.31       11.15      9.78 o 
  13   9   2       25.40       11.11     16.33 o 
  14   9   2       27.23        9.25     13.37 o 
 -35   1   3        7.30        1.57      8.96 o 
 -34   1   3        2.80        4.57      7.75 o 
 -33   1   3      841.71      834.41     20.78 o 
 -32   1   3       10.36       19.01      9.60 o 
 -31   1   3      106.43       93.42     12.09 o 
 -30   1   3     3846.51     3736.46     43.65 o 
 -29   1   3      958.92      982.19     21.77 o 
 -28   1   3      360.25      333.66     13.99 o 
 -27   1   3      987.07     1016.36     19.28 o 
 -26   1   3      560.17      561.87     13.64 o 
 -25   1   3      126.07      116.97      8.93 o 
 -24   1   3     1295.24     1291.33     18.32 o 
 -23   1   3       24.30       29.72      6.47 o 
 -22   1   3       76.63       70.92      7.74 o 
 -21   1   3      888.71      880.67     13.82 o 
 -20   1   3       25.75       27.47      6.65 o 
 -19   1   3      194.11      188.80      8.93 o 
 -18   1   3    14168.01    14065.96    111.11 o 
 -17   1   3     1874.01     1835.02     22.49 o 
 -16   1   3       39.65       30.98      4.24 o 
 -15   1   3     3382.30     2544.97    869.47 o 
 -14   1   3      199.56      193.72     15.34 o 
 -13   1   3        3.31        4.58      3.51 o 
 -12   1   3     9263.91    10052.01     82.03 o 
 -11   1   3        2.79        9.17      3.29 o 
 -10   1   3      123.80      146.07      4.77 o 
  -9   1   3    22957.93    24111.06    199.67 o 
  -8   1   3      234.84      203.52      6.59 o 
  -7   1   3      386.73      327.04      5.59 o 
  -6   1   3    10208.63    10426.98     69.31 o 
  -5   1   3     1188.13     1161.66      9.38 o 
  -4   1   3     1336.65     1302.29     10.63 o 
  -3   1   3    71309.67    73389.17    762.80 o 
  -2   1   3      672.93      708.04      4.32 o 
  -1   1   3      340.40      350.59      3.70 o 
   0   1   3     5609.39     5396.37     38.74 o 
   1   1   3       44.29       63.71      2.48 o 
   2   1   3       95.67      120.27      2.87 o 
   3   1   3    26186.64    27782.13    180.85 o 
   4   1   3     2628.34     2506.90     15.04 o 
   5   1   3     2175.40     2107.04     13.15 o 
   6   1   3     8593.01     8375.83     51.67 o 
   7   1   3      489.67      528.32      5.84 o 
   8   1   3      282.40      274.46      4.93 o 
   9   1   3    20083.00    22106.64    149.67 o 
  10   1   3     1798.79     1925.06     16.00 o 
  11   1   3        0.16        5.14      3.26 o 
  12   1   3    12162.80    12240.54     90.35 o 
  13   1   3      267.87      235.70      6.00 o 
  14   1   3     1142.15     1066.84     13.43 o 
  15   1   3     7931.69     7612.55     60.47 o 
  16   1   3     1076.64     1095.60     14.72 o 
  17   1   3     1192.82     1142.00     13.91 o 
  18   1   3       23.94       50.06      5.90 o 
  19   1   3       98.60      101.57      7.95 o 
  20   1   3     1797.28     1747.03     21.22 o 
  21   1   3    12488.09    11889.05     99.48 o 
  22   1   3      407.88      417.08     13.15 o 
  23   1   3        0.68        1.67      5.95 o 
  24   1   3     2172.93     2274.35     27.04 o 
  25   1   3       56.04       64.35      8.65 o 
  26   1   3      126.08      143.53      9.82 o 
  27   1   3     2963.66     2816.56     30.86 o 
  28   1   3      136.24      151.09     10.73 o 
  29   1   3      129.78      161.49     12.20 o 
  30   1   3      849.60      915.39     17.98 o 
  31   1   3      197.49      180.44     18.14 o 
  32   1   3      205.22      192.62     13.63 o 
  33   1   3      588.59      602.04     19.38 o 
  34   1   3      420.35      439.03     17.30 o 
 -35   2   3      116.61       91.03     13.20 o 
 -34   2   3      365.07      368.02     19.25 o 
 -33   2   3      106.94      142.49     12.98 o 
 -32   2   3      279.45      290.01     20.68 o 
 -31   2   3       30.57       29.72      9.58 o 
 -30   2   3      151.53      203.88     13.15 o 
 -29   2   3      562.74      557.14     17.80 o 
 -28   2   3      442.26      454.45     15.69 o 
 -27   2   3       69.59       61.91      9.66 o 
 -26   2   3     1085.51     1066.60     19.22 o 
 -25   2   3        6.41        9.54      6.60 o 
 -24   2   3      603.01      583.24     12.93 o 
 -23   2   3      394.94      387.28     10.90 o 
 -22   2   3      461.88      473.18     10.43 o 
 -21   2   3      959.18     1093.32     16.09 o 
 -20   2   3     1045.52     1042.45     15.99 o 
 -19   2   3        5.99        3.77      5.59 o 
 -18   2   3       28.30       21.30      5.92 o 
 -17   2   3     1574.58     1523.49     17.06 o 
 -16   2   3      232.70      192.42      6.78 o 
 -15   2   3     3823.98     3715.81     38.52 o 
 -14   2   3      192.07      183.58      6.39 o 
 -13   2   3       44.76       56.37      3.88 o 
 -12   2   3      630.96      653.17      7.95 o 
 -11   2   3       93.14       80.27      3.48 o 
 -10   2   3        0.64        4.10      2.24 o 
  -9   2   3        3.32        4.92      2.40 o 
  -8   2   3       43.39       27.80      2.27 o 
  -7   2   3      931.16      871.53      7.18 o 
  -6   2   3    28303.91    30170.44    203.32 o 
  -5   2   3     3129.24     3368.43     20.51 o 
  -4   2   3      558.67      612.88      4.83 o 
  -3   2   3    61455.94    65360.73    549.29 o 
  -2   2   3     3001.28     3048.10     32.60 o 
  -1   2   3     5879.62     5892.13     40.56 o 
   0   2   3    32473.04    35038.66    259.77 o 
   1   2   3       74.11      115.22     27.48 o 
   2   2   3       40.45       48.44      3.31 o 
   3   2   3      198.24      125.73      3.74 o 
   4   2   3      119.56      106.58      2.27 o 
   5   2   3        5.21        9.63      1.77 o 
   6   2   3     3053.55     3071.15     23.60 o 
   7   2   3      566.15      576.57      5.74 o 
   8   2   3     1078.93     1105.14      9.62 o 
   9   2   3     1180.73     1511.72     14.53 o 
  10   2   3      363.52      371.33      6.64 o 
  11   2   3      154.58      155.98      4.57 o 
  12   2   3     1081.82      976.71      9.79 o 
  13   2   3       45.28       56.42      3.49 o 
  14   2   3      325.42      346.79      6.39 o 
  15   2   3      655.65      494.45      9.54 o 
  16   2   3      287.67      259.21      7.06 o 
  17   2   3      223.71      238.25     19.94 o 
  18   2   3    13760.63    13364.72    108.55 o 
  19   2   3      702.45      668.18     17.13 o 
  20   2   3      297.24      292.62      9.18 o 
  21   2   3     1295.12     1244.12     18.67 o 
  22   2   3      373.32      372.60     10.30 o 
  23   2   3      144.53      153.30      9.06 o 
  24   2   3      460.15      406.40     14.69 o 
  25   2   3       18.12       18.28      6.82 o 
  26   2   3        0.11        5.02      6.66 o 
  27   2   3      614.15      539.87     16.36 o 
  28   2   3       54.31       51.39      9.15 o 
  29   2   3      576.64      575.52     17.65 o 
  30   2   3     1008.17      986.97     20.23 o 
  31   2   3       22.08       15.82     10.15 o 
  32   2   3      282.34      282.03     15.26 o 
  33   2   3      392.66      438.88     16.31 o 
  34   2   3       12.25       17.58      9.92 o 
 -34   3   3        1.15       -0.85      9.90 o 
 -33   3   3       30.19       18.50      9.95 o 
 -32   3   3      868.18      862.76     20.20 o 
 -31   3   3        1.46        3.14      8.06 o 
 -30   3   3      740.43      813.26     21.07 o 
 -29   3   3     1062.52     1036.51     22.81 o 
 -28   3   3      964.24      914.64     20.64 o 
 -27   3   3     3498.93     3475.30     39.71 o 
 -26   3   3     2433.32     2342.44     31.47 o 
 -25   3   3      548.55      549.66     18.08 o 
 -24   3   3     2506.40     2558.60     29.58 o 
 -23   3   3       60.83       43.56      7.02 o 
 -22   3   3        0.10       -1.18      3.82 o 
 -21   3   3      467.64      517.41     13.93 o 
 -20   3   3     1534.99     1429.03     18.95 o 
 -19   3   3      368.32      354.27      8.67 o 
 -18   3   3       14.97       13.92      4.36 o 
 -17   3   3       36.08       36.75      5.97 o 
 -16   3   3      696.14      712.05     10.94 o 
 -15   3   3      313.01      332.15      6.77 o 
 -14   3   3     2996.72     2852.07     30.86 o 
 -13   3   3     2242.04     2062.72     18.07 o 
 -12   3   3     3223.26     2452.59     20.18 o 
 -11   3   3       20.83        7.74      2.58 o 
 -10   3   3        5.28        9.83      2.46 o 
  -9   3   3    13239.17    13444.01    106.97 o 
  -8   3   3     2375.69     2363.51     16.58 o 
  -7   3   3     1454.65     1355.63     10.29 o 
  -6   3   3    13728.14    13860.16     90.81 o 
  -5   3   3     1267.14     1245.70      8.59 o 
  -4   3   3      183.76      181.64      3.36 o 
  -3   3   3     3053.20     3065.50     19.68 o 
  -2   3   3      917.05      912.66      9.09 o 
  -1   3   3       55.69       59.41      9.06 o 
   0   3   3    10133.90     9850.01     58.49 o 
   1   3   3       60.51       77.54      2.79 o 
   2   3   3      159.04      171.33      4.75 o 
   3   3   3     3110.99     2880.39     19.08 o 
   4   3   3     1159.56     1139.69      9.06 o 
   5   3   3      839.71      776.25      7.10 o 
   6   3   3    73585.64    74828.80    584.47 o 
   7   3   3      105.32      114.81      3.25 o 
   8   3   3      647.75      638.85      6.36 o 
   9   3   3     5855.85     5415.21     36.12 o 
  10   3   3     1196.09     1194.62     12.42 o 
  11   3   3      181.96      192.29      4.44 o 
  12   3   3       87.79       90.23      4.32 o 
  13   3   3      633.31      594.32      8.31 o 
  14   3   3      231.20      235.67      6.54 o 
  15   3   3     2240.43     1862.05     17.04 o 
  16   3   3     1039.79      955.45     17.59 o 
  17   3   3       63.38       61.16      6.25 o 
  18   3   3    23896.80    23742.10    196.38 o 
  19   3   3       68.50      104.85     26.10 o 
  20   3   3       93.68       85.13      8.58 o 
  21   3   3     7080.21     6880.40     78.41 o 
  22   3   3     1512.32     1431.20     18.03 o 
  23   3   3       72.41       77.24     10.06 o 
  24   3   3        0.68       -1.46      5.83 o 
  25   3   3       92.27      110.54      8.89 o 
  26   3   3     2073.21     2040.77     32.99 o 
  27   3   3      118.12      111.93     12.30 o 
  28   3   3     1821.00     1788.87     30.16 o 
  29   3   3      891.33      982.90     19.73 o 
  30   3   3      139.67      138.86     14.62 o 
  31   3   3      244.66      274.10     14.56 o 
  32   3   3      164.12      165.02     19.73 o 
  33   3   3     1331.48     1380.34     27.89 o 
 -33   4   3      178.52      213.45     17.98 o 
 -32   4   3        7.43       10.50      9.82 o 
 -31   4   3      295.90      312.94     14.67 o 
 -30   4   3       61.69       56.86      9.63 o 
 -29   4   3       96.13      117.48     10.85 o 
 -28   4   3      197.18      188.13     11.55 o 
 -27   4   3        0.34       -0.18      6.01 o 
 -26   4   3      183.76      178.77     11.46 o 
 -25   4   3     1531.58     1484.86     23.13 o 
 -24   4   3      382.33      374.54     14.83 o 
 -23   4   3     2737.01     2664.13     30.04 o 
 -22   4   3       69.21       72.37      7.48 o 
 -21   4   3       61.52       60.65      7.22 o 
 -20   4   3      141.72      149.43      7.54 o 
 -19   4   3        9.07        8.90      4.70 o 
 -18   4   3       16.08       42.34      5.55 o 
 -17   4   3     1435.96     1426.60     16.86 o 
 -16   4   3      239.89      246.99      8.40 o 
 -15   4   3    12845.17    13022.80    126.12 o 
 -14   4   3      347.86      348.85     11.21 o 
 -13   4   3       51.34       49.18      3.93 o 
 -12   4   3     1337.35     1364.46     15.43 o 
 -11   4   3      139.59      146.18      4.15 o 
 -10   4   3       47.58       62.70      4.29 o 
  -9   4   3        0.31        1.13      2.14 o 
  -8   4   3     1011.28     1036.06      9.72 o 
  -7   4   3      139.50      148.21      4.22 o 
  -6   4   3    63938.05    68927.74    539.94 o 
  -5   4   3     3194.18     3175.44     26.48 o 
  -4   4   3     2024.22     2066.58     20.09 o 
  -3   4   3    43116.45    46141.09    338.09 o 
  -2   4   3     1717.04     1739.53     12.86 o 
  -1   4   3      494.84      555.34     26.52 o 
   0   4   3     3545.82     3607.93     22.08 o 
   1   4   3        5.50        8.58      1.21 o 
   2   4   3      758.70      784.88      8.46 o 
   3   4   3     1629.66     1764.73     11.38 o 
   4   4   3      231.64      219.18      2.70 o 
   5   4   3     1181.62     1235.12      9.10 o 
   6   4   3      123.37       91.64      2.52 o 
   7   4   3      172.17      175.65      5.56 o 
   8   4   3       57.91       67.24      2.98 o 
   9   4   3     9287.69     9346.09     63.21 o 
  10   4   3      788.18      798.17      8.44 o 
  11   4   3      326.15      332.95      6.07 o 
  12   4   3      539.34      647.24      8.86 o 
  13   4   3       91.53       96.53      7.56 o 
  14   4   3      267.49      259.42      8.67 o 
  15   4   3     1771.99     1695.77     23.30 o 
  16   4   3     1088.02     1097.28     16.48 o 
  17   4   3        4.25        8.67      4.10 o 
  18   4   3       58.91       88.77      7.20 o 
  19   4   3     1498.05     1449.84     26.53 o 
  20   4   3       17.39       14.94      5.89 o 
  21   4   3      321.48      319.24      9.80 o 
  22   4   3      109.92      123.95      9.03 o 
  23   4   3      205.91      213.93     10.03 o 
  24   4   3      827.84      819.85     20.08 o 
  25   4   3      103.92      106.78     10.36 o 
  26   4   3      626.38      636.19     18.59 o 
  27   4   3      314.35      318.66     12.02 o 
  28   4   3       16.24       24.97      9.07 o 
  29   4   3        4.92        5.58      6.68 o 
  30   4   3      313.50      301.75     15.92 o 
  31   4   3       16.35       20.77     10.86 o 
 -31   5   3        1.98       -1.72      9.61 o 
 -30   5   3     6764.79     6805.13     90.28 o 
 -29   5   3     1425.32     1325.93     25.25 o 
 -28   5   3      104.54       95.26     11.49 o 
 -27   5   3     3454.75     3466.29     40.57 o 
 -26   5   3      785.11      763.38     20.47 o 
 -25   5   3       13.77       17.94      7.91 o 
 -24   5   3       43.48       43.55      8.06 o 
 -23   5   3       58.39       66.57     10.25 o 
 -22   5   3      119.30       91.36     10.05 o 
 -21   5   3     4753.17     4460.74     43.23 o 
 -20   5   3      881.33      793.04     16.45 o 
 -19   5   3      527.88      488.74     14.94 o 
 -18   5   3     6169.64     5834.71     49.61 o 
 -17   5   3     2426.81     2245.29     23.68 o 
 -16   5   3       72.46       68.70      5.86 o 
 -15   5   3     5901.16     5598.17     63.40 o 
 -14   5   3      346.84      335.69      7.46 o 
 -13   5   3      156.96      161.60      5.45 o 
 -12   5   3      212.79      206.64      5.69 o 
 -11   5   3     1162.05     1137.73     12.92 o 
 -10   5   3      332.57      349.03      6.26 o 
  -9   5   3     5555.93     5705.24     40.72 o 
  -8   5   3     1164.71     1177.14     15.70 o 
  -7   5   3       69.77       69.25      3.76 o 
  -6   5   3     2605.07     2688.66     20.16 o 
  -5   5   3        0.18        1.73      1.85 o 
  -4   5   3       23.03       26.16      2.74 o 
  -3   5   3      252.95      301.65      4.93 o 
  -2   5   3       22.45       30.97      2.26 o 
  -1   5   3      400.44      430.09      5.10 o 
   0   5   3      924.35      887.30      8.90 o 
   1   5   3       40.41       41.13      2.22 o 
   2   5   3      155.90      164.59      4.67 o 
   3   5   3     2484.11     2680.04     22.20 o 
   4   5   3      454.79      462.32      4.64 o 
   5   5   3      335.14      323.55      5.22 o 
   6   5   3       29.54       35.89      2.34 o 
   7   5   3      224.30      240.91      3.84 o 
   8   5   3       72.11       82.22      6.14 o 
   9   5   3     5017.12     5068.70     38.77 o 
  10   5   3      370.84      382.13      6.29 o 
  11   5   3      137.26      143.05      5.00 o 
  12   5   3     6045.96     6038.15     43.71 o 
  13   5   3       25.03       27.90      3.54 o 
  14   5   3       49.68       46.00      4.61 o 
  15   5   3      372.95      417.72      7.72 o 
  16   5   3      200.30      189.43      6.83 o 
  17   5   3      266.52      281.45     10.16 o 
  18   5   3      431.96      378.37     10.51 o 
  19   5   3        4.03        6.67      4.42 o 
  20   5   3      430.88      414.48     11.32 o 
  21   5   3     1610.05     1619.77     21.66 o 
  22   5   3      359.78      386.32     11.84 o 
  23   5   3      637.50      606.81     15.63 o 
  24   5   3     1494.50     1487.92     26.11 o 
  25   5   3      116.96      116.08     10.09 o 
  26   5   3       10.13       16.17      6.86 o 
  27   5   3     2283.14     2406.36     31.90 o 
  28   5   3       22.14       30.10     11.66 o 
  29   5   3       81.97       81.63     18.19 o 
  30   5   3      179.37      224.55     14.06 o 
 -28   6   3      114.80       86.62     21.29 o 
 -27   6   3      421.01      411.01     15.42 o 
 -26   6   3       33.75       32.53     10.31 o 
 -25   6   3       12.06        7.94      7.58 o 
 -24   6   3        2.70       -0.57      5.95 o 
 -23   6   3      135.68      134.31      9.07 o 
 -22   6   3       17.51       17.17      6.83 o 
 -21   6   3      398.02      411.31     11.56 o 
 -20   6   3      675.86      635.19     12.58 o 
 -19   6   3       27.98       27.22      8.65 o 
 -18   6   3     1773.69     1727.69     21.00 o 
 -17   6   3       15.54       18.81      5.18 o 
 -16   6   3      144.78      153.36      6.80 o 
 -15   6   3      152.99      166.00      7.06 o 
 -14   6   3       15.22       18.45      4.73 o 
 -13   6   3       59.03       59.75      5.35 o 
 -12   6   3     1740.20     1753.48     18.23 o 
 -11   6   3      355.98      342.97      6.75 o 
 -10   6   3      340.52      328.51      8.15 o 
  -9   6   3     5271.16     5422.34     41.40 o 
  -8   6   3     1356.09     1337.25     14.20 o 
  -7   6   3      641.47      637.41     28.91 o 
  -6   6   3     1972.64     1969.44     17.31 o 
  -5   6   3      247.46      244.33      5.82 o 
  -4   6   3        1.65        2.90      2.72 o 
  -3   6   3      541.55      555.64      6.96 o 
  -2   6   3        0.98        0.72      2.56 o 
  -1   6   3        0.08        1.82      2.37 o 
   0   6   3      396.60      412.07      7.82 o 
   1   6   3       25.62       32.02      3.58 o 
   2   6   3      187.31      200.16      3.83 o 
   3   6   3      168.20      145.93      4.70 o 
   4   6   3      941.99      959.47      9.28 o 
   5   6   3      267.94      262.01      3.34 o 
   6   6   3      606.72      619.58     18.54 o 
   7   6   3      326.76      306.47      9.96 o 
   8   6   3        2.60        4.88      1.91 o 
   9   6   3      112.95      128.01      4.15 o 
  10   6   3        0.28       -0.39      1.91 o 
  11   6   3       23.93       23.63      3.17 o 
  12   6   3        4.44        1.08      2.42 o 
  13   6   3       63.99       66.90      4.18 o 
  14   6   3        3.20        1.85      3.40 o 
  15   6   3        1.52        6.31      4.15 o 
  16   6   3      160.49      156.85      6.03 o 
  17   6   3       47.74       43.50      5.61 o 
  18   6   3      122.16      123.83      5.85 o 
  19   6   3        7.78        9.58      4.55 o 
  20   6   3       94.14      100.35      6.85 o 
  21   6   3      336.91      348.04     13.45 o 
  22   6   3       29.04       32.17      8.92 o 
  23   6   3        6.67        8.98      6.46 o 
  24   6   3       29.46       29.18     15.59 o 
  25   6   3        5.39        8.73     10.89 o 
  26   6   3      116.75      128.47     18.14 o 
  27   6   3      761.27      763.86     31.72 o 
 -25   7   3        5.03        9.17      9.03 o 
 -24   7   3     1118.10     1110.47     24.17 o 
 -23   7   3       76.22       84.82      9.75 o 
 -22   7   3       53.36       58.87      8.59 o 
 -21   7   3      439.21      466.77     14.15 o 
 -20   7   3        5.55       11.13      6.68 o 
 -19   7   3        2.35        3.20      5.16 o 
 -18   7   3      576.16      628.52     14.22 o 
 -17   7   3      445.79      428.65     13.21 o 
 -16   7   3       39.92       35.86      7.91 o 
 -15   7   3       21.59       26.14      5.51 o 
 -14   7   3        0.31        4.09      3.89 o 
 -13   7   3       56.91       56.47      5.07 o 
 -12   7   3      383.15      393.28      8.76 o 
 -11   7   3       21.87       25.38      4.86 o 
 -10   7   3        7.40        7.76      3.84 o 
  -9   7   3      628.04      620.04      9.65 o 
  -8   7   3        0.10        4.04      4.36 o 
  -7   7   3       23.64       23.56      3.58 o 
  -6   7   3      313.46      334.11      7.45 o 
  -5   7   3      296.46      294.70      8.63 o 
  -4   7   3       84.37       96.63      4.65 o 
  -3   7   3       44.12       43.08      3.99 o 
  -2   7   3       81.67       81.68      3.65 o 
  -1   7   3       39.99       35.55      3.60 o 
   0   7   3      239.28      253.59      4.91 o 
   1   7   3      225.62      225.07      4.50 o 
   2   7   3      182.67      167.64      5.97 o 
   3   7   3     6020.36     6229.30     61.70 o 
   4   7   3      878.63      904.23     22.69 o 
   5   7   3      547.58      552.18     15.15 o 
   6   7   3     2998.20     3084.89     44.99 o 
   7   7   3       48.12       47.97      7.77 o 
   8   7   3       13.60       11.54      6.77 o 
   9   7   3       14.09       19.35      5.98 o 
  10   7   3      126.41      145.71      9.38 o 
  11   7   3       42.96       36.02      7.60 o 
  12   7   3     1005.23      975.85     19.79 o 
  13   7   3       56.71       55.51     11.91 o 
  14   7   3      397.29      373.57     14.38 o 
  15   7   3     1928.96     1849.52     31.84 o 
  16   7   3      214.53      246.58     20.16 o 
  17   7   3      155.58      178.31     12.19 o 
  18   7   3      261.13      307.69     17.43 o 
  19   7   3       26.08       38.44     10.39 o 
  20   7   3      262.52      258.61     23.04 o 
  21   7   3      201.77      227.10     15.00 o 
  22   7   3        5.94       22.51     12.69 o 
  23   7   3       16.76       17.04     14.83 o 
  24   7   3       69.09       75.61     16.08 o 
 -21   8   3      212.15      268.18     15.70 o 
 -20   8   3      134.20      131.49     12.12 o 
 -19   8   3       34.24       22.31      8.60 o 
 -18   8   3      269.03      245.30     12.62 o 
 -17   8   3       23.93       15.00      9.06 o 
 -16   8   3       29.49       29.26     10.71 o 
 -15   8   3      523.26      442.16     13.93 o 
 -14   8   3      103.54       73.71     14.38 o 
 -13   8   3       45.76       28.11      6.49 o 
 -12   8   3      575.51      565.68     10.54 o 
 -11   8   3        0.76        0.72      4.67 o 
 -10   8   3        0.31        3.24      3.41 o 
  -9   8   3      254.25      236.53      9.02 o 
  -8   8   3       23.77       19.75      6.19 o 
  -7   8   3      256.08      261.92      8.60 o 
  -6   8   3      963.21      972.95     15.75 o 
  -5   8   3       89.27       90.93      7.43 o 
  -4   8   3      265.03      251.21     15.68 o 
  -3   8   3      199.22      213.82      9.24 o 
  -2   8   3       35.60       32.65      5.91 o 
  -1   8   3      169.95      191.56      8.56 o 
   0   8   3       70.80       62.47      8.30 o 
   1   8   3       12.73       15.30      6.94 o 
   2   8   3       58.31       51.72      8.23 o 
   3   8   3      294.47      294.46     14.09 o 
   4   8   3       16.78       14.52      6.46 o 
   5   8   3        5.12        2.58      6.82 o 
   6   8   3       75.86       70.16      8.45 o 
   7   8   3      297.91      293.22     11.74 o 
   8   8   3      112.27      126.22     23.86 o 
   9   8   3      273.77      269.47     13.11 o 
  10   8   3      475.07      474.27     15.55 o 
  11   8   3       49.79       37.99     11.81 o 
  12   8   3      235.16      229.97     16.72 o 
  13   8   3       35.36       38.48      8.38 o 
  14   8   3       89.53       89.53      9.56 o 
  15   8   3      291.92      295.15     15.61 o 
  16   8   3       42.83       31.80     10.81 o 
  17   8   3        0.02       -1.46     11.15 o 
  18   8   3      370.44      382.54     16.43 o 
  19   8   3        0.80        4.64     12.97 o 
  20   8   3        2.66        4.74      9.19 o 
 -15   9   3       12.64        2.40     10.36 o 
 -14   9   3        7.89        0.25     10.27 o 
 -13   9   3      216.17      249.51     43.76 o 
 -12   9   3      685.24      763.78     31.92 o 
 -11   9   3      174.38      120.64     36.46 o 
 -10   9   3      124.76      131.21     29.71 o 
  -9   9   3     2039.26     2026.62     81.41 o 
  -8   9   3      440.30      640.24    186.40 o 
  -7   9   3      817.59      831.45     32.62 o 
  -6   9   3     1631.93     1638.16     47.15 o 
  -5   9   3      167.84      165.04     20.43 o 
  -4   9   3       46.04       50.88     12.80 o 
  -3   9   3        0.85       18.47     17.33 o 
  -2   9   3        0.32       -2.16     17.37 o 
  -1   9   3       70.20       70.53     20.67 o 
   0   9   3      524.91      585.28     26.96 o 
   1   9   3        1.97        7.06      5.66 o 
   2   9   3       46.93       36.14      9.05 o 
   3   9   3      285.50      349.15     12.44 o 
   4   9   3      113.28      114.06     11.22 o 
   5   9   3       99.30       88.60      9.81 o 
   6   9   3     1602.26     1674.33     29.56 o 
   7   9   3       22.93       17.90      7.89 o 
   8   9   3        2.81        5.47      8.02 o 
   9   9   3        6.02       24.67     10.87 o 
  10   9   3       50.50       32.80     13.84 o 
  11   9   3        3.65        7.70     13.12 o 
  12   9   3        7.44        4.85     11.23 o 
  13   9   3       19.67       13.01     18.19 o 
 -36   0   4       43.88       13.13     14.96 o 
 -35   0   4       10.78        1.43     12.95 o 
 -34   0   4      177.51      184.82     19.50 o 
 -33   0   4       85.78       99.44     16.83 o 
 -32   0   4     3015.97     2909.86     53.68 o 
 -31   0   4       33.66       33.26     13.79 o 
 -30   0   4      736.88      773.87     22.38 o 
 -29   0   4      429.03      427.25     17.59 o 
 -28   0   4       62.12       68.20     22.09 o 
 -27   0   4        9.48       15.06     11.17 o 
 -26   0   4      575.20      533.79     44.02 o 
 -25   0   4       17.56       13.11      9.98 o 
 -24   0   4     1724.39     1782.22     37.56 o 
 -23   0   4      929.42      926.31     55.54 o 
 -22   0   4      132.45      122.86     11.88 o 
 -21   0   4      776.99      786.13     20.26 o 
 -20   0   4     2326.20     2269.16     36.37 o 
 -19   0   4      710.31      690.36     20.34 o 
 -18   0   4       33.08       35.05      8.22 o 
 -17   0   4     3489.81     3355.21     45.17 o 
 -16   0   4      136.97      155.19      9.04 o 
 -15   0   4      314.17      292.95     20.47 o 
 -14   0   4     2942.23     2946.44     39.88 o 
 -13   0   4     3295.33     3488.81     42.88 o 
 -12   0   4    20614.10    23287.96    279.55 o 
 -11   0   4     4079.55     4410.45     52.62 o 
 -10   0   4     1275.25     1340.34     19.99 o 
  -9   0   4       37.23       66.39      8.04 o 
  -8   0   4        0.37       14.67      3.85 o 
  -7   0   4      174.28      147.57      9.61 o 
  -6   0   4     1734.64     1685.43     19.50 o 
  -5   0   4       66.21       75.37      7.96 o 
  -4   0   4        2.47       16.58      3.83 o 
  -3   0   4    15917.80    16023.18    171.36 o 
  -2   0   4       96.83       95.75      2.84 o 
  -1   0   4      953.70      977.23      7.46 o 
   0   0   4    11181.33    11222.44     79.02 o 
   1   0   4      500.04      543.64      6.84 o 
   2   0   4      407.01      446.01      6.33 o 
   3   0   4    24324.29    26130.19    208.50 o 
   4   0   4     2470.04     2288.62     17.92 o 
   5   0   4     2043.30     1785.15     17.60 o 
   6   0   4   113278.28   112136.53   1911.37 o 
   7   0   4     3410.25     3532.82     32.28 o 
   8   0   4     4544.99     4850.09     44.10 o 
   9   0   4    32677.76    34026.11    407.70 o 
  10   0   4      394.69      434.15      8.62 o 
  11   0   4     2071.72     1966.51     20.96 o 
  12   0   4     6406.84     7009.34     66.35 o 
  13   0   4      357.44      414.85     18.55 o 
  14   0   4     2837.68     2863.46     31.97 o 
  15   0   4    10641.03    11317.19    133.86 o 
  16   0   4      933.42      912.67     15.05 o 
  17   0   4       24.54       13.54      5.78 o 
  18   0   4     8194.07     7913.96    132.30 o 
  19   0   4      708.11      713.72     18.11 o 
  20   0   4      170.14      179.26      9.89 o 
  21   0   4      263.84      248.42     12.37 o 
  22   0   4       29.31       20.42      8.52 o 
  23   0   4      188.23      190.93     20.09 o 
  24   0   4     1347.53     1348.26     24.16 o 
  25   0   4     1486.45     1395.55     46.80 o 
  26   0   4      468.64      407.36     23.56 o 
  27   0   4        0.34      -11.38     11.60 o 
  28   0   4     1565.16     1590.15     32.85 o 
  29   0   4      171.82      192.51     16.79 o 
  30   0   4      374.58      436.93     23.60 o 
  31   0   4     1864.83     1825.60     38.39 o 
  32   0   4      221.64      240.71     20.18 o 
  33   0   4     1172.11     1240.55     38.26 o 
  34   0   4      314.00      360.72     24.39 o 
 -35   1   4      124.79      129.27     13.55 o 
 -34   1   4       16.54       28.85     10.60 o 
 -33   1   4      110.00      163.18     13.49 o 
 -32   1   4      207.53      206.50     13.54 o 
 -31   1   4        4.94        3.39      9.16 o 
 -30   1   4      647.28      631.79     16.97 o 
 -29   1   4     1759.50     1696.55     26.70 o 
 -28   1   4      748.92      730.19     17.48 o 
 -27   1   4      266.42      268.86     12.76 o 
 -26   1   4      593.69      621.70     16.02 o 
 -25   1   4        4.70       10.44      6.36 o 
 -24   1   4      296.37      300.14     11.12 o 
 -23   1   4       95.62      128.78      8.90 o 
 -22   1   4        3.46       -1.42      4.98 o 
 -21   1   4       32.62       42.18      6.82 o 
 -20   1   4     1265.52     1184.77     15.52 o 
 -19   1   4        1.93       -1.04      3.68 o 
 -18   1   4       28.01       29.35      6.02 o 
 -17   1   4       12.47       10.38      5.51 o 
 -16   1   4      312.67      284.82      7.64 o 
 -15   1   4      681.85      978.16     12.50 o 
 -14   1   4      339.41      466.03      8.70 o 
 -13   1   4      424.05      486.64      8.54 o 
 -12   1   4      934.52     1188.43     12.71 o 
 -11   1   4      165.05      145.79      6.45 o 
 -10   1   4      323.23      274.68      8.63 o 
  -9   1   4      127.78       89.22      4.48 o 
  -8   1   4     6759.69     6751.92     52.12 o 
  -7   1   4     3603.94     3607.23     28.66 o 
  -6   1   4    35473.78    36231.64    307.97 o 
  -5   1   4       74.44       78.67      3.21 o 
  -4   1   4        0.39        1.57      1.81 o 
  -3   1   4     4461.73     4329.52     27.48 o 
  -2   1   4      399.73      429.78      4.05 o 
  -1   1   4      300.80      305.49      2.52 o 
   0   1   4    18483.12    19829.14    123.69 o 
   1   1   4      103.53      109.09      5.05 o 
   2   1   4      400.21      418.10      3.78 o 
   3   1   4     1355.23     1369.49     10.22 o 
   4   1   4      313.29      287.42      3.21 o 
   5   1   4       30.75       40.97      2.52 o 
   6   1   4    16128.12    16389.25    105.09 o 
   7   1   4      589.03      612.92      7.59 o 
   8   1   4      713.84      788.93      7.62 o 
   9   1   4     6876.32     6848.14     45.03 o 
  10   1   4       99.12       97.89      4.07 o 
  11   1   4       12.19       12.90      3.42 o 
  12   1   4    26221.13    28219.29    268.31 o 
  13   1   4      238.48      299.74     19.82 o 
  14   1   4        0.32        0.92      3.68 o 
  15   1   4     6441.18     6690.52     51.50 o 
  16   1   4      952.00      924.69     14.55 o 
  17   1   4        2.19        7.99      4.52 o 
  18   1   4        1.32        3.99      4.27 o 
  19   1   4       34.90       36.08      5.85 o 
  20   1   4      635.47      615.02     12.66 o 
  21   1   4      996.72      879.87     18.46 o 
  22   1   4      549.19      546.17     12.00 o 
  23   1   4       89.36       93.73      7.48 o 
  24   1   4     1900.37     1793.37     23.47 o 
  25   1   4       46.06       40.80      8.18 o 
  26   1   4      127.03      121.28      8.69 o 
  27   1   4     3137.20     3148.46     34.72 o 
  28   1   4      118.53      116.77      9.87 o 
  29   1   4      561.00      562.96     17.60 o 
  30   1   4     2144.49     2156.18     27.63 o 
  31   1   4      156.83      179.83     12.76 o 
  32   1   4      457.31      487.43     17.21 o 
  33   1   4      266.24      305.33     16.66 o 
  34   1   4      296.79      309.77     16.22 o 
 -35   2   4       19.39       18.55     11.77 o 
 -34   2   4       48.19       39.20     11.93 o 
 -33   2   4      120.92      140.23     13.44 o 
 -32   2   4      106.70       98.15     15.00 o 
 -31   2   4        1.03        7.95      7.70 o 
 -30   2   4      955.61      921.99     18.10 o 
 -29   2   4      203.33      211.35     13.03 o 
 -28   2   4      120.66      111.05     12.23 o 
 -27   2   4     1756.78     1729.83     25.89 o 
 -26   2   4      346.41      333.07     11.79 o 
 -25   2   4        0.01       -4.75      6.50 o 
 -24   2   4     2470.35     2375.69     28.90 o 
 -23   2   4      818.98      739.44     24.48 o 
 -22   2   4       83.88       59.28      7.47 o 
 -21   2   4     3356.99     2983.94     37.65 o 
 -20   2   4      955.78      959.09     14.65 o 
 -19   2   4      946.06      908.59     12.68 o 
 -18   2   4    26239.66    26935.77    224.91 o 
 -17   2   4     3151.63     3302.50     56.92 o 
 -16   2   4     1722.48     1746.12     18.81 o 
 -15   2   4    13379.99    13864.48    119.72 o 
 -14   2   4     1456.22     1387.20     13.93 o 
 -13   2   4      315.05      297.10      6.53 o 
 -12   2   4    12356.22    11902.84     87.11 o 
 -11   2   4     1389.63     1313.10     11.90 o 
 -10   2   4      100.78      113.05      4.28 o 
  -9   2   4     1774.14     1885.61     14.60 o 
  -8   2   4      136.54      186.76      4.56 o 
  -7   2   4        0.05        1.57      1.80 o 
  -6   2   4    11327.66    11435.77     69.95 o 
  -5   2   4     4799.77     5013.60     30.35 o 
  -4   2   4     4261.31     4248.70     24.48 o 
  -3   2   4    24855.62    25703.64    167.25 o 
  -2   2   4      188.32      149.81     10.90 o 
  -1   2   4     1662.10     1786.51     11.52 o 
   0   2   4      459.23      720.92      5.84 o 
   1   2   4     1295.69     1299.43     11.73 o 
   2   2   4     1207.20     1175.89      8.39 o 
   3   2   4    12454.63    12882.93     96.96 o 
   4   2   4      275.86      298.08      6.20 o 
   5   2   4        0.04        2.01      1.42 o 
   6   2   4     3328.37     3248.67     25.36 o 
   7   2   4     3184.84     3118.47     20.43 o 
   8   2   4      931.78      923.23     10.46 o 
   9   2   4      189.11      268.57      6.30 o 
  10   2   4     1113.19     1062.56     10.02 o 
  11   2   4       52.77       45.80      3.14 o 
  12   2   4      390.75      364.01      7.03 o 
  13   2   4       35.11       30.24      4.14 o 
  14   2   4      175.87      165.11      5.54 o 
  15   2   4      148.11      203.21      8.61 o 
  16   2   4      915.77      880.58     16.90 o 
  17   2   4      303.81      274.61      8.27 o 
  18   2   4     6732.14     6535.16     55.17 o 
  19   2   4      635.33      615.24     17.39 o 
  20   2   4     4866.60     4722.75     44.01 o 
  21   2   4     2337.86     2108.55     25.40 o 
  22   2   4      361.40      347.98     11.46 o 
  23   2   4      109.62      100.00      8.56 o 
  24   2   4     1538.29     1405.59     21.91 o 
  25   2   4       10.34       16.25      6.87 o 
  26   2   4      734.66      721.71     15.58 o 
  27   2   4       27.75       47.17     11.67 o 
  28   2   4        2.47        6.02      6.76 o 
  29   2   4      177.60      171.69     11.32 o 
  30   2   4     1243.22     1273.85     25.39 o 
  31   2   4       39.11       44.48     10.62 o 
  32   2   4      871.29      871.54     20.28 o 
  33   2   4      471.04      514.33     18.68 o 
 -34   3   4       48.52       46.08     10.87 o 
 -33   3   4       51.70       67.39     11.88 o 
 -32   3   4       20.02       14.43      9.84 o 
 -31   3   4      244.88      238.51     14.51 o 
 -30   3   4       10.20        4.10      8.20 o 
 -29   3   4        3.30        2.62      7.98 o 
 -28   3   4      298.81      307.80     14.56 o 
 -27   3   4       79.13       78.30      9.85 o 
 -26   3   4       37.36       35.03      7.85 o 
 -25   3   4       21.18       20.32      7.41 o 
 -24   3   4     1354.24     1219.52     17.52 o 
 -23   3   4      186.65      173.78      9.58 o 
 -22   3   4      853.12      752.41     18.41 o 
 -21   3   4       72.01       44.11      6.33 o 
 -20   3   4      674.92      550.32     14.81 o 
 -19   3   4        4.09       -1.11      4.28 o 
 -18   3   4      291.52      206.80     12.73 o 
 -17   3   4      306.94      319.51      7.96 o 
 -16   3   4        1.21        4.83      4.02 o 
 -15   3   4      855.29      789.48     14.24 o 
 -14   3   4      558.34      584.93      8.17 o 
 -13   3   4      113.78      114.06      8.62 o 
 -12   3   4       60.09       65.49      4.02 o 
 -11   3   4        9.75       18.29      3.59 o 
 -10   3   4        6.64        7.45      2.41 o 
  -9   3   4       19.34       59.23      5.04 o 
  -8   3   4      159.72      187.80      4.18 o 
  -7   3   4      139.71      164.58      4.23 o 
  -6   3   4     5269.21     6114.00     38.16 o 
  -5   3   4        9.76        8.57      1.58 o 
  -4   3   4       10.48       15.40      1.84 o 
  -3   3   4     1714.08     1612.69     10.97 o 
  -2   3   4       73.92       70.29      3.27 o 
  -1   3   4        1.91        4.69      1.28 o 
   0   3   4      321.45      335.24      5.65 o 
   1   3   4       10.78       11.78      3.77 o 
   2   3   4      121.51      126.80      4.26 o 
   3   3   4     2965.54     3163.16     30.76 o 
   4   3   4       24.82       16.61      3.48 o 
   5   3   4       47.83       43.65      2.91 o 
   6   3   4     1778.35     2070.13     20.32 o 
   7   3   4      244.46      257.93      7.63 o 
   8   3   4        7.58        9.29      2.29 o 
   9   3   4     2916.38     3313.40     26.26 o 
  10   3   4       43.05       49.81      3.69 o 
  11   3   4      251.44      261.62      7.63 o 
  12   3   4     1451.59     1562.87     14.89 o 
  13   3   4       25.89       30.94      3.54 o 
  14   3   4      174.31      195.00      5.64 o 
  15   3   4     1321.51     1240.59     13.16 o 
  16   3   4      210.68      210.51      7.20 o 
  17   3   4      507.02      497.33     17.73 o 
  18   3   4     6322.59     6032.18     61.36 o 
  19   3   4      132.74      135.53      7.52 o 
  20   3   4      161.19      158.00      8.95 o 
  21   3   4     1296.30     1326.64     18.22 o 
  22   3   4        9.99        7.74      5.46 o 
  23   3   4       55.11       57.09      9.67 o 
  24   3   4       22.04       41.93      7.91 o 
  25   3   4        1.10        4.77      5.82 o 
  26   3   4       45.21       52.97      9.03 o 
  27   3   4       78.76       90.23     13.38 o 
  28   3   4        5.14       10.16      8.02 o 
  29   3   4       13.94       11.38      7.78 o 
  30   3   4      919.93      954.19     23.63 o 
  31   3   4       54.22       48.27     10.41 o 
  32   3   4      106.76       74.51     12.62 o 
 -33   4   4      241.66      272.77     14.25 o 
 -32   4   4      386.89      397.92     15.98 o 
 -31   4   4        6.76        6.82      8.55 o 
 -30   4   4     1022.63     1030.76     20.90 o 
 -29   4   4        0.06        5.26      8.45 o 
 -28   4   4        0.04        5.23      6.93 o 
 -27   4   4      641.16      620.18     15.11 o 
 -26   4   4       63.38       69.12      8.24 o 
 -25   4   4      339.36      367.92     13.48 o 
 -24   4   4      182.42      188.92     11.01 o 
 -23   4   4      919.90      863.85     16.81 o 
 -22   4   4      128.63      139.81      8.86 o 
 -21   4   4     2287.22     2206.07     25.06 o 
 -20   4   4       60.05       47.52      6.39 o 
 -19   4   4      362.35      324.93     14.26 o 
 -18   4   4    12722.00    12066.59    105.77 o 
 -17   4   4      611.01      559.38     11.49 o 
 -16   4   4      975.70      924.59     14.16 o 
 -15   4   4      725.64      676.41     11.52 o 
 -14   4   4       36.42       29.40      4.97 o 
 -13   4   4        0.12        1.58      3.16 o 
 -12   4   4     2787.85     2633.20     20.45 o 
 -11   4   4     1035.82      986.81      9.84 o 
 -10   4   4     1230.49     1216.59     11.96 o 
  -9   4   4     1804.34     1741.39     20.49 o 
  -8   4   4       20.68       21.66      3.87 o 
  -7   4   4       95.23       97.74      3.52 o 
  -6   4   4    27337.67    29619.54    194.25 o 
  -5   4   4     3285.81     3420.15     23.75 o 
  -4   4   4     4664.88     4857.07     34.39 o 
  -3   4   4    40789.50    45060.67    329.47 o 
  -2   4   4       30.78       32.01      2.24 o 
  -1   4   4     1226.18     1306.74     10.87 o 
   0   4   4     8819.95     8984.14     53.80 o 
   1   4   4     1153.15     1166.19     12.53 o 
   2   4   4     1290.85     1292.12     16.91 o 
   3   4   4     4868.88     5247.10     44.48 o 
   4   4   4      167.03      160.16      6.16 o 
   5   4   4        6.67       13.70      4.20 o 
   6   4   4     4451.83     4268.48     41.75 o 
   7   4   4      834.10      787.38      6.48 o 
   8   4   4      851.24      877.84     11.90 o 
   9   4   4     4612.32     4451.94     30.67 o 
  10   4   4        1.70        1.38      2.80 o 
  11   4   4        0.56        1.78      2.82 o 
  12   4   4      956.12      958.55     11.12 o 
  13   4   4       91.11       94.96      4.87 o 
  14   4   4      105.39       99.60      5.51 o 
  15   4   4     3335.72     3266.66     26.88 o 
  16   4   4      986.27      969.84     11.71 o 
  17   4   4        0.06       -3.49      4.28 o 
  18   4   4     2449.11     2458.97     27.72 o 
  19   4   4     1504.58     1495.90     18.41 o 
  20   4   4      789.72      767.76     16.51 o 
  21   4   4     2197.19     2126.83     25.67 o 
  22   4   4      439.27      423.45     15.44 o 
  23   4   4       33.76       46.83      8.41 o 
  24   4   4     3114.10     2897.71     32.96 o 
  25   4   4      188.21      191.86     11.00 o 
  26   4   4      180.61      178.00     10.73 o 
  27   4   4       91.60       65.97      8.59 o 
  28   4   4      229.41      222.55     13.71 o 
  29   4   4       72.47       83.39     11.43 o 
  30   4   4      451.35      441.75     18.91 o 
  31   4   4      260.95      263.48     13.94 o 
 -31   5   4      313.04      369.96     19.37 o 
 -30   5   4     1044.33     1070.76     26.70 o 
 -29   5   4     1436.42     1433.78     27.44 o 
 -28   5   4      326.61      324.38     13.80 o 
 -27   5   4      287.38      261.25     13.23 o 
 -26   5   4      687.45      672.55     14.96 o 
 -25   5   4      329.74      318.74     12.37 o 
 -24   5   4      940.60      952.57     22.78 o 
 -23   5   4      386.18      381.38     16.56 o 
 -22   5   4       32.91       28.36      6.94 o 
 -21   5   4     1529.06     1440.32     19.69 o 
 -20   5   4     1770.18     1628.77     21.49 o 
 -19   5   4      489.76      454.20     10.31 o 
 -18   5   4      474.80      427.21     10.41 o 
 -17   5   4      704.02      669.69     12.61 o 
 -16   5   4      537.12      502.39     10.77 o 
 -15   5   4      317.65      335.11     10.57 o 
 -14   5   4        0.50        1.79      3.56 o 
 -13   5   4       30.10       28.25      4.60 o 
 -12   5   4     2959.32     3075.83     24.21 o 
 -11   5   4      320.17      314.52      6.63 o 
 -10   5   4      228.93      225.43      5.38 o 
  -9   5   4     2083.29     2075.51     22.94 o 
  -8   5   4     1452.97     1464.53     12.86 o 
  -7   5   4       73.10       73.41      3.91 o 
  -6   5   4     2286.40     2355.75     19.21 o 
  -5   5   4      246.33      232.72      3.96 o 
  -4   5   4        7.24        7.41      1.98 o 
  -3   5   4     2466.37     2638.23     22.82 o 
  -2   5   4      275.65      305.33      4.66 o 
  -1   5   4      561.99      557.14      5.62 o 
   0   5   4     7562.87     8206.38     51.84 o 
   1   5   4      255.13      266.70      7.83 o 
   2   5   4     1612.35     1612.26     20.42 o 
   3   5   4     1428.78     1484.10     15.65 o 
   4   5   4      459.61      459.30     10.61 o 
   5   5   4       16.19       17.79      5.45 o 
   6   5   4      143.72      104.93      7.57 o 
   7   5   4        0.88        3.32      4.30 o 
   8   5   4        3.65        4.92      1.47 o 
   9   5   4     1595.93     1623.34     15.93 o 
  10   5   4       94.90       94.15      3.44 o 
  11   5   4      162.48      165.98      9.36 o 
  12   5   4     1394.49     1310.02     12.05 o 
  13   5   4      648.99      641.79      8.16 o 
  14   5   4      175.40      174.27      6.55 o 
  15   5   4      487.22      509.37      8.45 o 
  16   5   4      165.92      167.61      6.94 o 
  17   5   4        1.19        1.98      3.57 o 
  18   5   4      650.25      606.92     10.00 o 
  19   5   4        1.44        2.97      4.45 o 
  20   5   4        3.77        2.72      4.38 o 
  21   5   4      130.17      138.43      7.30 o 
  22   5   4        3.35        6.63      5.54 o 
  23   5   4       65.07       51.99      8.36 o 
  24   5   4     1306.09     1272.47     21.96 o 
  25   5   4       39.67       36.37      8.49 o 
  26   5   4      204.49      214.38     10.71 o 
  27   5   4      159.76      169.67     12.60 o 
  28   5   4       69.70       52.51     12.06 o 
  29   5   4       67.22       49.38     15.70 o 
 -28   6   4      854.41      807.45     18.37 o 
 -27   6   4     1666.24     1626.82     25.94 o 
 -26   6   4      105.66       97.66     14.40 o 
 -25   6   4      271.08      276.45     11.64 o 
 -24   6   4     2108.92     2214.83     28.53 o 
 -23   6   4      220.74      235.50     11.00 o 
 -22   6   4       22.22       22.20      6.87 o 
 -21   6   4       97.79      103.51      7.84 o 
 -20   6   4      402.76      425.76     12.43 o 
 -19   6   4       65.53       58.52      6.22 o 
 -18   6   4      269.68      241.67      9.05 o 
 -17   6   4      503.60      526.31     12.62 o 
 -16   6   4       17.02       13.90      4.92 o 
 -15   6   4      617.10      648.22     11.83 o 
 -14   6   4      599.60      585.10     10.32 o 
 -13   6   4      612.71      592.77      9.14 o 
 -12   6   4      822.85      800.65      9.85 o 
 -11   6   4      110.13       98.92      5.13 o 
 -10   6   4       22.40       15.81      3.76 o 
  -9   6   4     6038.20     6349.29     50.57 o 
  -8   6   4      404.74      409.47      7.67 o 
  -7   6   4       17.68       16.94      3.42 o 
  -6   6   4      297.18      333.16      6.91 o 
  -5   6   4       58.53       73.12      4.30 o 
  -4   6   4      155.63      162.82      5.00 o 
  -3   6   4      125.44      133.50      5.31 o 
  -2   6   4        0.94        3.03      2.38 o 
  -1   6   4       70.68       75.77      3.61 o 
   0   6   4     2986.98     3082.53     48.27 o 
   1   6   4       10.08       16.86      4.40 o 
   2   6   4      549.39      560.37     12.06 o 
   3   6   4     8701.40     9070.90     82.96 o 
   4   6   4     1131.02     1153.16     16.49 o 
   5   6   4      295.10      292.91     16.68 o 
   6   6   4    10437.75    10973.87     89.42 o 
   7   6   4      651.62      647.12     13.45 o 
   8   6   4      182.43      177.48     15.27 o 
   9   6   4     3407.57     3373.48     37.75 o 
  10   6   4       48.71       52.36      9.55 o 
  11   6   4      841.45      813.90     12.11 o 
  12   6   4        9.08       12.05      2.37 o 
  13   6   4       93.81      100.50      4.25 o 
  14   6   4      367.62      340.45      7.28 o 
  15   6   4       43.09       40.66      5.08 o 
  16   6   4       27.65       25.88      4.78 o 
  17   6   4       77.98       82.56      6.00 o 
  18   6   4     3653.53     3621.50     32.51 o 
  19   6   4      222.65      215.23     10.14 o 
  20   6   4        0.59        2.21      7.83 o 
  21   6   4     4103.30     4125.99     56.53 o 
  22   6   4       62.13       56.72     12.74 o 
  23   6   4      374.26      406.05     19.16 o 
  24   6   4     2045.02     2063.44     45.30 o 
  25   6   4      347.83      328.06     22.54 o 
  26   6   4       38.83       30.81     15.30 o 
  27   6   4      354.73      383.26     23.76 o 
 -25   7   4      151.42      163.84     11.87 o 
 -24   7   4      302.36      292.72     11.77 o 
 -23   7   4      870.15      871.85     17.71 o 
 -22   7   4       91.68      101.99     12.59 o 
 -21   7   4      141.71      148.88     14.20 o 
 -20   7   4      272.02      268.45     10.83 o 
 -19   7   4       12.42       10.78      6.12 o 
 -18   7   4       55.92       46.74      6.95 o 
 -17   7   4       11.06        9.20      5.26 o 
 -16   7   4        0.12        4.00      5.03 o 
 -15   7   4       40.64       36.26      5.90 o 
 -14   7   4       81.36       89.98      5.64 o 
 -13   7   4      179.47      179.78      7.13 o 
 -12   7   4      137.97      157.42      7.04 o 
 -11   7   4      321.76      313.67      7.74 o 
 -10   7   4      421.77      423.90      9.16 o 
  -9   7   4      206.86      208.50     10.16 o 
  -8   7   4      727.12      703.85     10.00 o 
  -7   7   4      132.57      141.43      6.61 o 
  -6   7   4       55.64       70.27      4.76 o 
  -5   7   4       63.41       66.82      4.30 o 
  -4   7   4       45.83       34.33      7.42 o 
  -3   7   4     1109.61     1087.19     11.13 o 
  -2   7   4       28.90       30.26      2.79 o 
  -1   7   4      175.11      154.83      8.37 o 
   0   7   4     1083.43     1093.32     16.14 o 
   1   7   4        5.00        8.33      5.77 o 
   2   7   4      143.02      147.15      7.58 o 
   3   7   4      847.42      856.00     17.26 o 
   4   7   4       49.28       48.90      6.85 o 
   5   7   4       78.02       83.96      7.70 o 
   6   7   4      300.41      338.78     11.39 o 
   7   7   4       54.64       50.33      7.82 o 
   8   7   4       18.66       19.73      6.27 o 
   9   7   4     3403.38     3474.41     45.51 o 
  10   7   4        0.78       10.08      7.72 o 
  11   7   4       38.46       40.10      8.30 o 
  12   7   4     1068.07     1074.62     18.76 o 
  13   7   4        5.90        9.74      9.43 o 
  14   7   4       25.86       13.71      9.15 o 
  15   7   4      875.12      856.06     19.52 o 
  16   7   4       27.33       31.93     11.71 o 
  17   7   4       22.88       14.88      8.98 o 
  18   7   4        1.11        1.37      9.08 o 
  19   7   4       36.79       43.07     12.07 o 
  20   7   4        3.36       13.76     12.28 o 
  21   7   4      494.35      492.79     18.70 o 
  22   7   4      226.59      229.65     44.42 o 
  23   7   4      202.13      259.64     22.41 o 
 -21   8   4      156.79      174.03     13.03 o 
 -20   8   4      384.82      404.85     18.12 o 
 -19   8   4      460.58      448.61     14.28 o 
 -18   8   4     1733.91     1647.27     40.11 o 
 -17   8   4      767.99      724.14     13.63 o 
 -16   8   4       45.59       65.84     33.87 o 
 -15   8   4     2974.10     2975.60     29.71 o 
 -14   8   4      295.40      319.98     22.21 o 
 -13   8   4      594.49      548.39     10.87 o 
 -12   8   4      245.62      268.00      8.59 o 
 -11   8   4       37.48       37.68      5.59 o 
 -10   8   4       23.50       13.73      7.03 o 
  -9   8   4        4.27        3.05      7.35 o 
  -8   8   4       84.33       86.68      7.74 o 
  -7   8   4      118.84      116.23      9.92 o 
  -6   8   4     2367.76     2372.27     31.62 o 
  -5   8   4     1238.23     1246.62     40.63 o 
  -4   8   4      478.61      513.85     15.76 o 
  -3   8   4     9442.53     9680.31    109.07 o 
  -2   8   4     1379.40     1448.14     52.60 o 
  -1   8   4      308.26      305.41     13.07 o 
   0   8   4     4340.05     4400.61     50.44 o 
   1   8   4       76.01       86.96      7.88 o 
   2   8   4       52.29       53.78      8.47 o 
   3   8   4     1878.45     1929.86     25.57 o 
   4   8   4       14.63       13.88      6.10 o 
   5   8   4       24.12       30.79      7.49 o 
   6   8   4       68.10       69.79      8.58 o 
   7   8   4       58.80       57.83      9.29 o 
   8   8   4        6.60        8.94      7.66 o 
   9   8   4        1.95        4.92      6.85 o 
  10   8   4      139.25      159.38     11.20 o 
  11   8   4      410.16      417.99     19.19 o 
  12   8   4      737.86      746.76     19.98 o 
  13   8   4       19.37       21.26      8.62 o 
  14   8   4       43.31       51.30      8.76 o 
  15   8   4      779.76      762.05     22.68 o 
  16   8   4       10.65       14.64     10.87 o 
  17   8   4       51.62       44.37     12.21 o 
  18   8   4        8.50        5.49     10.17 o 
  19   8   4      322.20      328.19     21.86 o 
 -14   9   4      156.23       59.81     65.06 o 
 -13   9   4        0.27       -0.33     11.50 o 
 -12   9   4       17.16       15.65     35.14 o 
 -11   9   4      108.37       34.30     51.32 o 
 -10   9   4       36.85        1.83     17.55 o 
  -9   9   4      784.58      803.08     31.36 o 
  -8   9   4      468.84      449.97     20.94 o 
  -7   9   4       85.92       86.62     18.77 o 
  -6   9   4     1526.61     1458.57     43.25 o 
  -5   9   4      571.77      573.21     27.77 o 
  -4   9   4       75.65      104.96     27.45 o 
  -3   9   4     1427.39     1345.12     31.97 o 
  -2   9   4        2.95       -0.75      5.62 o 
  -1   9   4        0.05       10.72      8.66 o 
   0   9   4       39.89       33.64      8.50 o 
   1   9   4      389.81      402.95     20.52 o 
   2   9   4       47.71       36.14      7.39 o 
   3   9   4      694.90      656.29     16.71 o 
   4   9   4      168.56      166.60      9.95 o 
   5   9   4        0.02        5.13      6.95 o 
   6   9   4       62.88       65.33     15.49 o 
   7   9   4      137.92      132.02     27.11 o 
   8   9   4       67.55       49.14     24.33 o 
   9   9   4      242.89      300.55     15.78 o 
  10   9   4        0.49        0.03      7.96 o 
  11   9   4        0.02       15.21     12.69 o 
  12   9   4       10.18        2.34     10.07 o 
  13   9   4        0.10       -1.91     11.59 o 
 -35   1   5      501.72      508.35     17.90 o 
 -34   1   5        2.32        5.63      9.95 o 
 -33   1   5     1372.58     1356.80     24.16 o 
 -32   1   5       25.24       34.42     12.25 o 
 -31   1   5       82.79       92.45     11.98 o 
 -30   1   5      587.90      605.80     19.02 o 
 -29   1   5      130.32      114.71     10.79 o 
 -28   1   5      203.69      202.44     12.59 o 
 -27   1   5       13.80       12.79      7.25 o 
 -26   1   5        0.16       -2.56      5.61 o 
 -25   1   5      124.85      112.39      9.54 o 
 -24   1   5      285.54      346.83     11.01 o 
 -23   1   5     3577.01     3303.31     36.28 o 
 -22   1   5        5.92        8.35      5.94 o 
 -21   1   5      672.28      699.20     14.49 o 
 -20   1   5      100.92      106.62      7.76 o 
 -19   1   5        2.57        5.75      5.04 o 
 -18   1   5      998.17      797.48     16.65 o 
 -17   1   5     1623.39     1723.99     21.48 o 
 -16   1   5      878.69      844.03     12.19 o 
 -15   1   5     1228.76     1098.40     13.51 o 
 -14   1   5      108.49      105.47      6.32 o 
 -13   1   5      113.32      116.52      6.03 o 
 -12   1   5     4789.92     4797.38     40.56 o 
 -11   1   5       68.19       64.81      4.87 o 
 -10   1   5      102.32       79.02      4.33 o 
  -9   1   5     4985.94     5040.26     40.28 o 
  -8   1   5      599.13      598.83      8.27 o 
  -7   1   5      370.63      351.49      5.83 o 
  -6   1   5      356.65      232.33      4.33 o 
  -5   1   5      488.87      501.37      6.26 o 
  -4   1   5      670.24      651.28      7.32 o 
  -3   1   5     2444.78     2194.64     14.89 o 
  -2   1   5      822.33      830.85      6.95 o 
  -1   1   5       98.76      104.12      2.32 o 
   0   1   5     9018.05     9215.00     53.23 o 
   1   1   5     1626.12     1444.05      8.72 o 
   2   1   5     3621.20     3585.60     19.28 o 
   3   1   5    18641.26    19850.94    127.61 o 
   4   1   5     3288.42     3491.10     21.39 o 
   5   1   5     5212.13     5421.84     33.70 o 
   6   1   5    14107.64    14866.91     95.91 o 
   7   1   5      530.50      620.90      7.07 o 
   8   1   5        0.99        5.01      2.10 o 
   9   1   5    27277.09    30070.76    212.69 o 
  10   1   5     2843.47     2819.97     20.41 o 
  11   1   5      723.19      785.72      8.54 o 
  12   1   5     6991.90     6504.56     49.60 o 
  13   1   5      615.47      550.19     12.61 o 
  14   1   5     1775.19     1705.35     19.27 o 
  15   1   5     9455.25     9389.30     73.38 o 
  16   1   5      997.87      991.87     12.12 o 
  17   1   5        7.29        3.89      4.02 o 
  18   1   5      925.15      978.16     12.96 o 
  19   1   5     1602.22     1514.22     16.53 o 
  20   1   5      265.30      253.15      8.05 o 
  21   1   5       28.16       36.14      7.53 o 
  22   1   5      220.24      242.74      9.28 o 
  23   1   5      809.75      773.11     15.57 o 
  24   1   5     1546.71     1550.17     20.21 o 
  25   1   5     1534.83     1471.78     22.28 o 
  26   1   5      186.26      220.36     31.19 o 
  27   1   5     3141.92     3088.61     34.59 o 
  28   1   5      465.52      459.43     14.47 o 
  29   1   5      252.90      242.72     13.76 o 
  30   1   5      235.26      223.22     13.18 o 
  31   1   5      445.20      454.10     14.92 o 
  32   1   5       52.39       45.31     13.85 o 
  33   1   5      499.66      561.04     16.57 o 
 -35   2   5      763.22      765.37     23.13 o 
 -34   2   5      244.08      254.44     23.09 o 
 -33   2   5       30.33       44.59     11.27 o 
 -32   2   5      727.87      747.58     21.71 o 
 -31   2   5        4.55        6.88      7.94 o 
 -30   2   5       27.32       40.64      9.45 o 
 -29   2   5      398.26      404.03     14.97 o 
 -28   2   5       80.80       71.47      9.35 o 
 -27   2   5       90.71      102.72     10.22 o 
 -26   2   5     1987.36     1863.59     26.75 o 
 -25   2   5       44.04       56.24      9.65 o 
 -24   2   5      525.01      534.43     12.61 o 
 -23   2   5      114.25      108.45      7.92 o 
 -22   2   5      336.61      293.82      9.57 o 
 -21   2   5     3352.75     3057.65     42.79 o 
 -20   2   5      392.15      337.16      9.32 o 
 -19   2   5      135.21      139.71      8.11 o 
 -18   2   5     1871.26     1896.95     19.60 o 
 -17   2   5       26.97       26.65      5.02 o 
 -16   2   5      240.02      225.99      9.70 o 
 -15   2   5     6597.72     6948.85     54.97 o 
 -14   2   5     4450.14     4463.37     34.95 o 
 -13   2   5     3860.22     3997.56     31.60 o 
 -12   2   5    10729.29    11319.74     82.61 o 
 -11   2   5     4316.41     4304.96     36.63 o 
 -10   2   5      487.40      434.80      6.58 o 
  -9   2   5     3075.18     2974.40     21.27 o 
  -8   2   5       86.79       67.32      2.62 o 
  -7   2   5      202.08      201.30      3.98 o 
  -6   2   5    12197.28    12244.35     88.59 o 
  -5   2   5     4566.52     4782.31     32.24 o 
  -4   2   5     1611.15     1522.68     11.67 o 
  -3   2   5       93.31       89.62      2.92 o 
  -2   2   5      438.45      512.25      7.31 o 
  -1   2   5     2248.59     2316.99     16.13 o 
   0   2   5    26721.86    29563.04    219.07 o 
   1   2   5     3478.81     3442.68     25.69 o 
   2   2   5       25.63       22.46      1.74 o 
   3   2   5    11440.71    11851.99     81.68 o 
   4   2   5        0.43        2.49      1.62 o 
   5   2   5        4.78        6.45      1.42 o 
   6   2   5    17499.92    18154.79    131.15 o 
   7   2   5     2332.30     2399.92     24.45 o 
   8   2   5      358.09      347.87      5.27 o 
   9   2   5     2251.56     2161.69     16.27 o 
  10   2   5      949.71     1018.54      9.86 o 
  11   2   5        2.04        0.47      1.96 o 
  12   2   5     2519.08     2969.93     24.68 o 
  13   2   5      592.01      603.65      8.58 o 
  14   2   5       53.13       53.01      4.15 o 
  15   2   5     1148.95     1087.19     14.09 o 
  16   2   5      107.35      108.90      6.07 o 
  17   2   5     1116.82     1122.76     15.73 o 
  18   2   5     4177.05     4157.33     43.90 o 
  19   2   5       60.80       68.38      6.45 o 
  20   2   5      201.56      167.90      7.47 o 
  21   2   5      541.95      581.11     18.77 o 
  22   2   5      327.33      310.43      9.50 o 
  23   2   5      644.39      654.00     14.18 o 
  24   2   5       24.10       34.67      8.29 o 
  25   2   5      279.03      284.10     11.18 o 
  26   2   5       25.54       31.09      7.19 o 
  27   2   5     1038.05     1010.76     18.37 o 
  28   2   5      385.39      380.79     14.51 o 
  29   2   5      197.84      196.98     12.09 o 
  30   2   5      483.23      465.62     16.11 o 
  31   2   5      311.08      340.14     14.90 o 
  32   2   5       39.05       32.95      9.56 o 
  33   2   5      172.41      184.12     13.42 o 
 -34   3   5       73.91       53.18     11.83 o 
 -33   3   5     1733.86     1756.57     30.67 o 
 -32   3   5      108.16      104.05     14.49 o 
 -31   3   5      105.23      123.50     16.69 o 
 -30   3   5     1928.36     1982.26     27.30 o 
 -29   3   5       65.84       64.14     10.28 o 
 -28   3   5      118.68      143.34     11.07 o 
 -27   3   5      421.85      434.80     14.21 o 
 -26   3   5      160.36      164.53     12.73 o 
 -25   3   5      256.10      252.11     10.84 o 
 -24   3   5     6461.96     6113.66     56.39 o 
 -23   3   5     5072.90     4744.08     57.04 o 
 -22   3   5     2273.62     2109.88     24.00 o 
 -21   3   5    10013.09     9544.32    113.44 o 
 -20   3   5     7662.45     7240.72     66.91 o 
 -19   3   5       75.70      146.69     35.94 o 
 -18   3   5    11169.56    10766.29     86.56 o 
 -17   3   5     2370.15     2341.01     23.13 o 
 -16   3   5      761.72      706.60     10.20 o 
 -15   3   5       59.57       60.94      4.56 o 
 -14   3   5     1434.74     1463.84     14.48 o 
 -13   3   5      283.42      286.97      8.68 o 
 -12   3   5     5946.99     5951.08     45.57 o 
 -11   3   5     6576.87     6638.29     49.66 o 
 -10   3   5     2929.42     2922.08     23.55 o 
  -9   3   5    39018.25    41487.71    431.61 o 
  -8   3   5      632.52      574.92      6.01 o 
  -7   3   5       33.29       46.40      2.41 o 
  -6   3   5    12895.64    15035.83    137.81 o 
  -5   3   5        4.22       11.85      1.71 o 
  -4   3   5       64.74       67.76      7.13 o 
  -3   3   5     8980.81     9584.91     58.42 o 
  -2   3   5     1604.73     1635.90     12.03 o 
  -1   3   5     1838.49     1897.60     13.11 o 
   0   3   5      667.94      775.62     14.08 o 
   1   3   5     2031.51     2048.21     19.17 o 
   2   3   5      244.82      257.13      6.18 o 
   3   3   5     2528.94     2613.63     23.58 o 
   4   3   5     2250.99     2374.46     22.06 o 
   5   3   5        0.34        1.95      1.05 o 
   6   3   5     1642.89     1516.13     12.97 o 
   7   3   5      590.83      616.56      6.13 o 
   8   3   5       66.94       59.87      2.40 o 
   9   3   5      177.33      181.52      5.17 o 
  10   3   5       22.40       17.75      2.24 o 
  11   3   5        0.61        4.21      2.75 o 
  12   3   5     2281.06     2405.10     25.92 o 
  13   3   5     1804.83     1745.63     15.58 o 
  14   3   5      965.73      934.94     10.90 o 
  15   3   5      399.34      422.87      8.24 o 
  16   3   5      216.64      208.74      6.86 o 
  17   3   5     1731.03     1726.53     41.65 o 
  18   3   5    21317.96    20711.63    169.05 o 
  19   3   5      110.77      131.44     29.23 o 
  20   3   5      535.31      495.99     10.98 o 
  21   3   5      464.64      558.47     21.46 o 
  22   3   5        8.72        8.66      6.10 o 
  23   3   5       56.93       47.20      7.05 o 
  24   3   5      187.61      197.05     10.04 o 
  25   3   5      167.34      168.47     10.66 o 
  26   3   5      726.44      729.89     18.49 o 
  27   3   5        5.13        3.56      6.80 o 
  28   3   5       15.73       16.00      9.52 o 
  29   3   5     1231.84     1273.68     24.45 o 
  30   3   5      609.78      634.41     16.58 o 
  31   3   5      361.80      383.00     19.60 o 
  32   3   5      150.98      175.61     15.65 o 
 -32   4   5      419.47      472.42     16.57 o 
 -31   4   5       54.14       53.18     10.59 o 
 -30   4   5        4.08        6.89      7.91 o 
 -29   4   5      186.83      218.08     14.33 o 
 -28   4   5       44.85       37.95      9.27 o 
 -27   4   5      221.29      225.79     10.73 o 
 -26   4   5     1078.63     1048.76     22.00 o 
 -25   4   5      174.59      167.40     11.03 o 
 -24   4   5     1267.72     1224.40     20.86 o 
 -23   4   5      773.73      723.43     14.84 o 
 -22   4   5       21.67       26.66      6.25 o 
 -21   4   5      213.18      177.04      8.70 o 
 -20   4   5        1.40        5.10      4.67 o 
 -19   4   5        7.98       10.32      6.19 o 
 -18   4   5      259.28      289.62      8.28 o 
 -17   4   5     1156.60     1102.15     13.42 o 
 -16   4   5      769.37      731.91     11.71 o 
 -15   4   5     2686.36     2708.27     28.10 o 
 -14   4   5     2031.79     1945.94     19.06 o 
 -13   4   5        3.65        2.18      3.45 o 
 -12   4   5     2175.22     2178.85     17.86 o 
 -11   4   5     2981.13     2949.93     23.38 o 
 -10   4   5     3113.93     3055.20     22.77 o 
  -9   4   5    12491.85    12792.92     95.62 o 
  -8   4   5     2866.00     2930.35     21.17 o 
  -7   4   5        7.28       10.56      2.41 o 
  -6   4   5     7194.39     7943.79     52.39 o 
  -5   4   5      801.09      819.61      7.58 o 
  -4   4   5     3592.99     3736.53     28.30 o 
  -3   4   5     1527.61     1605.88     12.00 o 
  -2   4   5      104.68       99.94      3.50 o 
  -1   4   5      111.40      108.31      2.11 o 
   0   4   5     9280.09     9646.76     81.04 o 
   1   4   5     3162.29     3354.99     27.28 o 
   2   4   5     1301.67     1377.98     15.53 o 
   3   4   5    24433.48    26703.55    288.64 o 
   4   4   5     2796.28     2826.90     27.63 o 
   5   4   5       12.62       10.35      5.30 o 
   6   4   5     2861.39     2695.42     26.83 o 
   7   4   5      342.74      341.77      9.05 o 
   8   4   5        8.59        6.09      1.93 o 
   9   4   5     1389.33     1252.93     14.50 o 
  10   4   5        9.66        8.71      2.56 o 
  11   4   5      113.70      117.64      4.86 o 
  12   4   5     1433.30     1490.63     17.43 o 
  13   4   5      284.68      293.21      6.89 o 
  14   4   5        6.99        5.06      3.18 o 
  15   4   5     1962.50     1887.50     21.30 o 
  16   4   5      442.35      455.24     12.41 o 
  17   4   5     1648.28     1582.27     23.03 o 
  18   4   5     1787.42     1666.24     18.03 o 
  19   4   5       17.92       19.57      5.76 o 
  20   4   5       77.86       96.97      8.16 o 
  21   4   5     1277.63     1115.53     18.13 o 
  22   4   5       31.86       40.26      7.92 o 
  23   4   5       11.62       14.99      6.71 o 
  24   4   5     1329.05     1387.93     21.15 o 
  25   4   5      497.46      477.21     15.75 o 
  26   4   5       72.71       73.62      8.37 o 
  27   4   5      825.14      823.98     16.62 o 
  28   4   5      174.61      187.82     13.67 o 
  29   4   5       97.16      121.84     12.18 o 
  30   4   5     1294.91     1320.56     23.98 o 
  31   4   5       76.83       75.55     11.74 o 
 -31   5   5       20.38       29.44     11.14 o 
 -30   5   5      321.94      379.98     16.76 o 
 -29   5   5       16.44       22.76     13.33 o 
 -28   5   5       53.21       56.24     11.67 o 
 -27   5   5      568.10      610.75     16.54 o 
 -26   5   5      308.00      327.94     13.01 o 
 -25   5   5      320.93      329.94     13.86 o 
 -24   5   5      518.84      515.09     20.70 o 
 -23   5   5      564.65      538.42     13.24 o 
 -22   5   5        4.52        3.46      6.96 o 
 -21   5   5       10.91       18.24      6.59 o 
 -20   5   5     1610.43     1533.58     21.66 o 
 -19   5   5      325.12      300.32      9.62 o 
 -18   5   5      195.05      160.39      7.22 o 
 -17   5   5      798.76      753.41     12.92 o 
 -16   5   5       39.16       49.84      5.23 o 
 -15   5   5       21.05       18.63      4.78 o 
 -14   5   5       38.02       44.42      4.41 o 
 -13   5   5       40.39       39.13      4.05 o 
 -12   5   5     3330.48     3319.48     26.52 o 
 -11   5   5      303.67      314.10      7.29 o 
 -10   5   5      141.63      129.71      5.01 o 
  -9   5   5     8439.21     8807.63     57.95 o 
  -8   5   5        0.63        1.84      2.73 o 
  -7   5   5       60.48       69.01      3.76 o 
  -6   5   5      153.29      176.37      4.15 o 
  -5   5   5      858.29      860.56      8.81 o 
  -4   5   5      204.19      201.83      6.15 o 
  -3   5   5     1549.99     1479.17     14.62 o 
  -2   5   5      302.96      291.56      3.99 o 
  -1   5   5      588.94      607.30     11.74 o 
   0   5   5     8431.71     8724.68     75.39 o 
   1   5   5     2595.91     2641.65     27.07 o 
   2   5   5     1872.12     1924.32     22.10 o 
   3   5   5    23572.67    24193.10    225.86 o 
   4   5   5      405.91      391.87     13.15 o 
   5   5   5      964.58      938.59     16.07 o 
   6   5   5      617.62      554.52     12.07 o 
   7   5   5      702.51      717.01     13.86 o 
   8   5   5        1.33        0.43      5.27 o 
   9   5   5      105.81      109.54      8.44 o 
  10   5   5      512.35      492.62      5.20 o 
  11   5   5       99.33       90.36      3.40 o 
  12   5   5    14001.53    13880.24     97.39 o 
  13   5   5     2533.65     2458.83     25.21 o 
  14   5   5      233.69      267.40     49.60 o 
  15   5   5    19582.06    19371.06    142.83 o 
  16   5   5      614.21      578.76     11.37 o 
  17   5   5      316.55      313.01     18.90 o 
  18   5   5     5369.78     5417.80     57.86 o 
  19   5   5      629.36      614.19     22.22 o 
  20   5   5       37.26       31.92      5.58 o 
  21   5   5      144.82      131.65      8.98 o 
  22   5   5      351.16      344.27     11.49 o 
  23   5   5      277.96      257.70     11.27 o 
  24   5   5     3067.86     2892.49     34.85 o 
  25   5   5     1800.84     1791.90     26.19 o 
  26   5   5      466.36      483.60     20.14 o 
  27   5   5     3673.34     3719.63     43.21 o 
  28   5   5      428.70      444.99     19.13 o 
  29   5   5        1.83        6.73      9.57 o 
 -28   6   5       68.97       37.96     12.59 o 
 -27   6   5      313.39      326.48     15.58 o 
 -26   6   5        1.07       -1.81      6.67 o 
 -25   6   5       36.11       42.48      9.89 o 
 -24   6   5      236.51      231.03     11.21 o 
 -23   6   5       50.34       48.71     11.32 o 
 -22   6   5       34.13       33.35      7.42 o 
 -21   6   5      241.13      244.20     13.62 o 
 -20   6   5       20.27       19.38      6.35 o 
 -19   6   5        1.78        3.18      4.73 o 
 -18   6   5      256.65      251.75      9.21 o 
 -17   6   5       75.43       77.21      8.11 o 
 -16   6   5       18.97       11.78      4.69 o 
 -15   6   5      146.45      159.11      7.39 o 
 -14   6   5      232.27      227.39      8.60 o 
 -13   6   5       32.13       29.82      4.07 o 
 -12   6   5        4.23       27.32      7.39 o 
 -11   6   5      177.99      189.10      6.12 o 
 -10   6   5      138.83      150.67      6.02 o 
  -9   6   5     3775.24     3827.06     30.47 o 
  -8   6   5      361.79      359.33      7.58 o 
  -7   6   5      168.17      174.68      6.04 o 
  -6   6   5     3009.81     3085.36     23.17 o 
  -5   6   5       20.43       23.31      3.07 o 
  -4   6   5        6.01        5.93      3.53 o 
  -3   6   5      827.92      830.81     11.64 o 
  -2   6   5       20.72       25.67      1.76 o 
  -1   6   5        4.46        9.31      5.87 o 
   0   6   5      613.48      619.71     12.87 o 
   1   6   5      405.37      386.71     10.01 o 
   2   6   5       34.02       40.55      6.16 o 
   3   6   5     1421.23     1363.76     17.03 o 
   4   6   5      753.35      774.34     17.07 o 
   5   6   5      111.91      114.26      6.81 o 
   6   6   5     4432.95     4443.41     45.61 o 
   7   6   5      757.58      743.35     13.93 o 
   8   6   5      279.88      268.65     10.55 o 
   9   6   5       11.29       13.49      7.51 o 
  10   6   5        0.54       -3.45      7.21 o 
  11   6   5       22.93       19.27      8.15 o 
  12   6   5       53.68       58.87      9.56 o 
  13   6   5      210.65      186.37      7.31 o 
  14   6   5       13.74        9.32      2.58 o 
  15   6   5      214.76      210.99      7.92 o 
  16   6   5      462.58      453.48     10.31 o 
  17   6   5        0.45       -8.35      8.35 o 
  18   6   5      706.24      666.06     22.31 o 
  19   6   5      138.13      123.73     12.28 o 
  20   6   5       21.86       28.59     10.44 o 
  21   6   5      145.24      147.76     17.33 o 
  22   6   5       31.57       28.35     11.88 o 
  23   6   5        1.12       -7.07     10.55 o 
  24   6   5      394.26      385.98     23.73 o 
  25   6   5       32.82       32.76     21.34 o 
  26   6   5       28.04       13.19     15.63 o 
 -25   7   5        9.51       28.78      8.70 o 
 -24   7   5      633.84      647.63     17.55 o 
 -23   7   5       16.45       26.82      7.86 o 
 -22   7   5       20.08       23.61      8.11 o 
 -21   7   5      542.62      566.41     13.17 o 
 -20   7   5      112.07      130.97      7.80 o 
 -19   7   5       37.39       36.32      7.51 o 
 -18   7   5      406.82      437.76     12.23 o 
 -17   7   5       27.38       17.27      6.15 o 
 -16   7   5       41.47       43.01      5.49 o 
 -15   7   5      371.00      354.58      8.65 o 
 -14   7   5        0.11        3.56      4.83 o 
 -13   7   5      177.07      164.52      7.13 o 
 -12   7   5     2065.55     2040.63     21.39 o 
 -11   7   5     1339.64     1270.84     13.95 o 
 -10   7   5      859.79      918.03    104.32 o 
  -9   7   5     2966.54     2981.67     88.79 o 
  -8   7   5     1885.80     1867.72     18.89 o 
  -7   7   5      574.30      548.61      9.21 o 
  -6   7   5     2767.18     2765.78     23.05 o 
  -5   7   5        0.56        2.05      2.89 o 
  -4   7   5        0.26        2.18      2.31 o 
  -3   7   5     1195.95     1170.12     25.46 o 
  -2   7   5      184.79      183.39      8.35 o 
  -1   7   5      337.29      344.36     20.94 o 
   0   7   5     1007.13      972.21     15.42 o 
   1   7   5      322.61      346.55     11.15 o 
   2   7   5      322.42      336.78      9.42 o 
   3   7   5      749.95      765.78     17.06 o 
   4   7   5      367.85      360.75     10.88 o 
   5   7   5      607.93      609.71     15.72 o 
   6   7   5        3.53        6.32      6.95 o 
   7   7   5       10.64        9.15      6.27 o 
   8   7   5        1.33        7.68      5.63 o 
   9   7   5      646.88      657.21     13.76 o 
  10   7   5      189.03      243.93     51.57 o 
  11   7   5        3.37        4.48      8.27 o 
  12   7   5        2.95        3.46      6.48 o 
  13   7   5      302.49      306.72     13.80 o 
  14   7   5      123.02      128.29     14.66 o 
  15   7   5       10.58        9.30      8.55 o 
  16   7   5      103.14      103.17     11.89 o 
  17   7   5      185.07      197.59     15.53 o 
  18   7   5      221.60      232.74     15.95 o 
  19   7   5       78.12       73.80     13.65 o 
  20   7   5      222.98      241.89     22.39 o 
  21   7   5       43.69       57.93     12.60 o 
  22   7   5      113.57      119.98     13.52 o 
  23   7   5       19.19       25.86     20.27 o 
 -20   8   5        3.80       -0.14      5.25 o 
 -19   8   5       36.71       33.93      9.14 o 
 -18   8   5       69.38       64.11      9.17 o 
 -17   8   5       20.95       10.83      6.54 o 
 -16   8   5      283.84      286.70     10.37 o 
 -15   8   5      416.86      388.51     11.26 o 
 -14   8   5       55.37       44.22      7.26 o 
 -13   8   5      296.32      279.65     13.77 o 
 -12   8   5      246.63      216.00     14.40 o 
 -11   8   5      253.08      233.78     17.33 o 
 -10   8   5        8.84       19.07      7.46 o 
  -9   8   5       10.64        8.28      6.33 o 
  -8   8   5      154.14      159.08     11.13 o 
  -7   8   5       35.79       32.05      6.61 o 
  -6   8   5      840.46      849.37     17.12 o 
  -5   8   5      988.49      943.48     15.68 o 
  -4   8   5      135.63      148.96     11.62 o 
  -3   8   5      330.37      321.47     21.04 o 
  -2   8   5      736.46      730.60     18.10 o 
  -1   8   5        1.04        7.77      5.88 o 
   0   8   5       40.45       40.56      8.22 o 
   1   8   5       45.02       49.89      6.97 o 
   2   8   5        2.73        1.49      6.17 o 
   3   8   5      933.74      950.81     19.61 o 
   4   8   5       20.63       18.57      6.48 o 
   5   8   5        0.01        0.28      5.10 o 
   6   8   5      769.11      801.38     20.92 o 
   7   8   5       32.78       18.90      9.77 o 
   8   8   5      161.99      163.62     14.85 o 
   9   8   5      780.15      789.75     21.43 o 
  10   8   5       45.73       31.29     11.52 o 
  11   8   5      120.49      122.16     12.63 o 
  12   8   5     1236.55     1217.56     19.96 o 
  13   8   5       73.77       80.63     10.27 o 
  14   8   5      510.08      490.45     19.92 o 
  15   8   5      610.87      572.19     19.28 o 
  16   8   5       11.58       13.79     10.39 o 
  17   8   5      342.73      388.03     17.95 o 
  18   8   5        4.51        5.19      8.55 o 
  19   8   5       27.92       10.96     11.96 o 
 -14   9   5      254.69      194.30     51.45 o 
 -13   9   5        0.50        3.12     13.03 o 
 -12   9   5      123.42      148.72     24.07 o 
 -11   9   5       23.81       -0.24     14.63 o 
 -10   9   5        2.31       -1.44     15.67 o 
  -9   9   5       25.58       69.81     15.02 o 
  -8   9   5        1.68        6.05     17.83 o 
  -7   9   5      164.97      157.39     17.83 o 
  -6   9   5       11.83        5.07      6.09 o 
  -5   9   5      308.74      289.69     14.95 o 
  -4   9   5        0.62        3.42      6.49 o 
  -3   9   5       21.57       25.51     11.33 o 
  -2   9   5       50.94       52.18      8.67 o 
  -1   9   5      124.43      108.59     10.40 o 
   0   9   5      102.60      104.26     11.63 o 
   1   9   5       29.44       30.26      8.71 o 
   2   9   5        7.35        4.45      8.35 o 
   3   9   5      133.82      142.30     11.68 o 
   4   9   5        1.36        9.69      8.01 o 
   5   9   5       23.50       27.03     10.84 o 
   6   9   5      235.14      232.72     13.96 o 
   7   9   5      106.10      102.51     12.25 o 
   8   9   5       15.09       21.53     12.75 o 
   9   9   5      123.15      141.36     12.84 o 
  10   9   5       17.46       35.10     14.91 o 
  11   9   5      206.85      243.31     18.09 o 
  12   9   5       22.64       10.06     20.98 o 
 -35   0   6      246.51      284.49     21.79 o 
 -34   0   6       12.29        7.38     12.61 o 
 -33   0   6      171.01      151.03     17.98 o 
 -32   0   6      180.66      188.75     18.30 o 
 -31   0   6        0.60       -8.84     11.29 o 
 -30   0   6     2465.66     2523.82     96.07 o 
 -29   0   6     2980.62     2933.54     54.83 o 
 -28   0   6      132.27      102.76     16.40 o 
 -27   0   6      465.14      440.05     24.33 o 
 -26   0   6       79.38       93.97     14.24 o 
 -25   0   6      364.09      349.85     22.09 o 
 -24   0   6    13231.93    12602.86    179.49 o 
 -23   0   6      127.09      263.47     19.24 o 
 -22   0   6       19.74       21.02     11.90 o 
 -21   0   6    16162.55    16604.33    221.13 o 
 -20   0   6     8639.87     8690.78    117.92 o 
 -19   0   6     3272.34     3348.35     52.54 o 
 -18   0   6     9763.27     9767.24    126.45 o 
 -17   0   6      801.22      741.79     20.40 o 
 -16   0   6        5.03       -3.34      8.95 o 
 -15   0   6      466.67      309.39     26.94 o 
 -14   0   6     1309.12     1389.86     21.77 o 
 -13   0   6        2.20       -3.68      4.62 o 
 -12   0   6        3.11        6.42      5.62 o 
 -11   0   6      147.91      242.33      9.39 o 
 -10   0   6      234.26      226.73     11.20 o 
  -9   0   6    41153.23    42433.86    536.04 o 
  -8   0   6    33564.93    35301.46    433.32 o 
  -7   0   6    17390.78    17506.24    198.73 o 
  -6   0   6    67891.26    70832.68    947.15 o 
  -5   0   6     5359.15     4978.81     56.04 o 
  -4   0   6      237.86      229.70      5.00 o 
  -3   0   6      844.70     1034.69     11.41 o 
  -2   0   6       83.93       77.19      2.70 o 
  -1   0   6      256.25      193.51      2.95 o 
   0   0   6     7156.07     6933.64     57.49 o 
   1   0   6     1356.04     1219.44     11.44 o 
   2   0   6     1347.80     1401.23     11.59 o 
   3   0   6    41744.10    44256.42    386.40 o 
   4   0   6    21508.76    23015.80    186.06 o 
   5   0   6     1658.54     1698.07     15.45 o 
   6   0   6     1202.38      866.08     10.79 o 
   7   0   6      251.13      149.56      5.92 o 
   8   0   6       35.70       62.60      4.48 o 
   9   0   6     1020.61     1723.65     20.05 o 
  10   0   6       67.32      124.31      6.01 o 
  11   0   6       17.69       46.81      5.74 o 
  12   0   6     3123.14     2622.38     28.72 o 
  13   0   6      536.89      524.19     13.15 o 
  14   0   6     2963.50     2884.42     39.27 o 
  15   0   6     4664.90     4606.50     48.45 o 
  16   0   6     3244.17     3172.00     37.41 o 
  17   0   6     3060.48     2868.22     35.45 o 
  18   0   6     1825.49     1808.91     26.55 o 
  19   0   6     1558.86     1531.66     24.54 o 
  20   0   6      389.51      370.65     21.27 o 
  21   0   6     2013.15     1968.91     42.26 o 
  22   0   6        8.39        6.49      7.83 o 
  23   0   6      486.99      448.68     17.27 o 
  24   0   6      129.87      157.28     17.45 o 
  25   0   6       99.09       88.52     12.72 o 
  26   0   6      301.22      318.44     19.56 o 
  27   0   6      210.74      163.08     15.49 o 
  28   0   6      899.25      907.10     30.14 o 
  29   0   6     1774.97     1759.16     57.67 o 
  30   0   6       33.19       42.98     13.80 o 
  31   0   6       91.47       61.97     18.06 o 
  32   0   6     2939.63     3078.40     54.31 o 
  33   0   6     1141.85     1227.32     34.31 o 
 -35   1   6      693.19      665.42     25.88 o 
 -34   1   6        0.58       12.07      9.39 o 
 -33   1   6      645.46      650.62     22.33 o 
 -32   1   6      929.77      916.88     21.87 o 
 -31   1   6      110.03       99.88     12.52 o 
 -30   1   6       27.01       27.70     10.42 o 
 -29   1   6      945.24      966.68     21.25 o 
 -28   1   6        2.32       -2.57      6.88 o 
 -27   1   6      845.39      731.79     15.41 o 
 -26   1   6     2131.88     1919.14     24.05 o 
 -25   1   6      526.58      474.51     13.68 o 
 -24   1   6     1072.20      946.58     18.31 o 
 -23   1   6     1883.40     1674.52     21.14 o 
 -22   1   6      294.26      276.48     12.50 o 
 -21   1   6     2699.35     2508.63     29.69 o 
 -20   1   6     1582.08     1494.69     21.08 o 
 -19   1   6     1394.74     1303.39     18.65 o 
 -18   1   6        1.29        4.76      4.72 o 
 -17   1   6     2200.12     2080.12     24.42 o 
 -16   1   6       14.93       28.86      5.98 o 
 -15   1   6      259.19      338.94      7.90 o 
 -14   1   6      248.18      327.63      7.94 o 
 -13   1   6      234.80      273.54      8.70 o 
 -12   1   6     3729.71     4259.67     36.94 o 
 -11   1   6     1012.03      906.10     16.98 o 
 -10   1   6      573.19      516.58      8.59 o 
  -9   1   6    11881.14    11838.42     96.53 o 
  -8   1   6     2466.98     2473.51     21.32 o 
  -7   1   6      292.51      313.28      6.55 o 
  -6   1   6        0.37       15.47      4.16 o 
  -5   1   6      616.84      617.60      6.84 o 
  -4   1   6      205.25      173.85      2.98 o 
  -3   1   6     4609.75     5160.15     29.54 o 
  -2   1   6      138.74      197.46      3.39 o 
  -1   1   6       70.79       50.78      2.21 o 
   0   1   6     4192.87     4255.01     23.97 o 
   1   1   6      647.87      595.96      4.49 o 
   2   1   6     1289.49     1359.18      9.19 o 
   3   1   6    35981.95    36758.14    236.89 o 
   4   1   6     3151.83     3199.07     18.63 o 
   5   1   6      683.04      636.82      6.19 o 
   6   1   6     9212.08     9486.02     56.41 o 
   7   1   6        1.57        6.56      2.01 o 
   8   1   6       17.07       43.11      2.62 o 
   9   1   6     2509.06     2729.35     19.70 o 
  10   1   6      156.86      189.67      4.86 o 
  11   1   6       31.85       39.71      3.79 o 
  12   1   6       35.00       59.68      3.97 o 
  13   1   6      395.42      369.89      6.99 o 
  14   1   6      311.49      302.08      9.49 o 
  15   1   6     8020.04     8078.25     58.83 o 
  16   1   6      412.77      447.72      9.42 o 
  17   1   6       10.84       13.92      5.26 o 
  18   1   6      676.05      756.88     13.78 o 
  19   1   6       58.81       55.37      5.75 o 
  20   1   6      273.43      245.53      8.17 o 
  21   1   6     1811.69     1805.53     23.84 o 
  22   1   6      155.34      159.28      8.53 o 
  23   1   6       66.43       75.28      6.97 o 
  24   1   6      247.00      273.89      9.92 o 
  25   1   6      329.41      343.12     12.11 o 
  26   1   6       34.89       37.16      9.03 o 
  27   1   6     2083.74     2130.25     29.59 o 
  28   1   6      590.57      557.44     14.73 o 
  29   1   6        6.72       15.08      7.84 o 
  30   1   6      456.56      548.38     20.58 o 
  31   1   6       25.91       22.54      9.72 o 
  32   1   6       92.13       92.40     11.83 o 
  33   1   6      306.21      345.90     17.56 o 
 -35   2   6       37.73       42.85     12.69 o 
 -34   2   6      185.56      192.34     16.53 o 
 -33   2   6      298.94      296.26     15.55 o 
 -32   2   6       27.76       30.02      9.34 o 
 -31   2   6       28.40       36.94     10.34 o 
 -30   2   6       44.42       52.16     10.04 o 
 -29   2   6        1.96        5.78      6.60 o 
 -28   2   6       41.38       48.14      8.67 o 
 -27   2   6      644.79      626.83     16.14 o 
 -26   2   6     2589.00     2373.89     36.51 o 
 -25   2   6      152.93      157.23      9.80 o 
 -24   2   6     4639.87     4457.73     43.06 o 
 -23   2   6     1966.89     1926.14     24.09 o 
 -22   2   6       39.52       72.48     12.99 o 
 -21   2   6      281.65      261.44     10.23 o 
 -20   2   6        8.70       15.38      5.27 o 
 -19   2   6     1077.89     1005.59     13.27 o 
 -18   2   6     2341.06     2299.24     31.14 o 
 -17   2   6       23.91       42.56      7.21 o 
 -16   2   6      659.30      702.93     10.74 o 
 -15   2   6       33.07       15.14      3.99 o 
 -14   2   6      540.66      496.22      7.81 o 
 -13   2   6      886.99      797.28     10.57 o 
 -12   2   6     8625.28     8333.25     61.02 o 
 -11   2   6     4721.34     4734.02     35.69 o 
 -10   2   6       29.43       38.55      3.23 o 
  -9   2   6     3589.16     4001.89     43.93 o 
  -8   2   6        6.65       10.23      2.20 o 
  -7   2   6      138.54      151.88      5.89 o 
  -6   2   6     5829.68     6112.52     46.77 o 
  -5   2   6       43.74       39.41      2.62 o 
  -4   2   6     2041.29     2209.53     15.96 o 
  -3   2   6     4817.18     5589.99     37.40 o 
  -2   2   6     5340.99     5804.48     43.36 o 
  -1   2   6     1856.74     1917.52     12.62 o 
   0   2   6    26192.89    28963.23    275.36 o 
   1   2   6     1901.58     2095.15     15.10 o 
   2   2   6        0.42        4.34      1.53 o 
   3   2   6    14533.14    14916.66     94.29 o 
   4   2   6     6502.09     6674.13     41.06 o 
   5   2   6     3686.26     3893.79     24.75 o 
   6   2   6     8047.44     8193.23     63.07 o 
   7   2   6       94.80      103.99      3.41 o 
   8   2   6      978.90      913.82      8.15 o 
   9   2   6     2743.34     2976.12     22.21 o 
  10   2   6      935.57      903.33     10.83 o 
  11   2   6     1619.64     1672.35     14.83 o 
  12   2   6        1.05        4.98      2.80 o 
  13   2   6        9.40        8.11      3.82 o 
  14   2   6        1.00       -0.38      2.72 o 
  15   2   6     7695.95     7728.60     74.16 o 
  16   2   6     1072.54     1106.58     17.51 o 
  17   2   6     1826.10     1781.81     19.67 o 
  18   2   6     4566.16     4610.36     39.52 o 
  19   2   6      689.69      642.91     11.73 o 
  20   2   6        3.74        2.58      4.40 o 
  21   2   6       84.77      104.28      8.18 o 
  22   2   6       93.14       88.03      7.51 o 
  23   2   6      512.93      503.08     16.83 o 
  24   2   6       23.68       17.64      7.53 o 
  25   2   6      357.97      369.42     11.87 o 
  26   2   6      730.88      748.48     16.92 o 
  27   2   6     2163.86     2226.28     26.76 o 
  28   2   6     1004.38     1023.58     23.00 o 
  29   2   6       67.16       65.82     10.34 o 
  30   2   6      801.92      817.36     22.92 o 
  31   2   6      331.21      345.68     14.18 o 
  32   2   6       46.75       41.36     12.74 o 
 -34   3   6       35.03       39.56     11.31 o 
 -33   3   6       12.25       21.97     11.27 o 
 -32   3   6       73.16       49.49     12.13 o 
 -31   3   6        0.05       -1.47      7.87 o 
 -30   3   6      225.86      237.80     12.17 o 
 -29   3   6      128.24      129.68     10.17 o 
 -28   3   6       92.68      113.10     11.71 o 
 -27   3   6       68.40       70.11      9.04 o 
 -26   3   6       23.49       34.49      9.23 o 
 -25   3   6       43.98       42.06      9.03 o 
 -24   3   6      801.79      722.48     16.33 o 
 -23   3   6     1477.25     1338.39     21.92 o 
 -22   3   6      466.04      408.55     13.77 o 
 -21   3   6      991.09      825.96     14.29 o 
 -20   3   6      811.75      700.54     13.35 o 
 -19   3   6      102.75      111.56      7.35 o 
 -18   3   6       51.76       81.49      8.30 o 
 -17   3   6       26.94       35.48      5.10 o 
 -16   3   6       95.56       82.25      6.20 o 
 -15   3   6        2.39       16.45      3.96 o 
 -14   3   6       53.53       48.82      4.60 o 
 -13   3   6      152.41      159.24      6.03 o 
 -12   3   6       75.47       72.45      7.89 o 
 -11   3   6        8.19       13.30      3.64 o 
 -10   3   6      183.23      184.14      4.18 o 
  -9   3   6       16.75        7.61      2.08 o 
  -8   3   6      644.86      679.82      8.17 o 
  -7   3   6       29.90       20.73      1.97 o 
  -6   3   6      790.19      663.63      5.92 o 
  -5   3   6        3.10        2.94      2.00 o 
  -4   3   6      562.62      629.67      6.46 o 
  -3   3   6     1867.31     2336.34     14.91 o 
  -2   3   6     2467.21     2721.62     19.78 o 
  -1   3   6     1093.48     1185.69      9.51 o 
   0   3   6     1977.12     2036.58     21.15 o 
   1   3   6        0.52        2.10      3.39 o 
   2   3   6       58.03       69.18      4.73 o 
   3   3   6       84.30       72.18      4.78 o 
   4   3   6        2.05        4.89      3.77 o 
   5   3   6       17.75       21.80      2.37 o 
   6   3   6    11057.90    11906.92     91.31 o 
   7   3   6      424.82      403.22      5.93 o 
   8   3   6      251.68      263.36      7.06 o 
   9   3   6      685.33      754.40      7.35 o 
  10   3   6       22.04       22.58      2.87 o 
  11   3   6       35.40       34.04      2.93 o 
  12   3   6       14.60       22.54      3.00 o 
  13   3   6      179.55      164.10      8.24 o 
  14   3   6      244.98      237.22      6.94 o 
  15   3   6      301.45      280.85      8.04 o 
  16   3   6       20.25       19.00      4.43 o 
  17   3   6       17.61       16.20      4.36 o 
  18   3   6       93.78      136.16      7.31 o 
  19   3   6       76.51      101.46      6.93 o 
  20   3   6        0.39       -0.19      4.31 o 
  21   3   6      880.68      778.65     14.50 o 
  22   3   6       12.62       19.61      7.27 o 
  23   3   6      228.04      225.81     10.05 o 
  24   3   6      144.38      181.57     10.66 o 
  25   3   6       29.55       23.10      7.71 o 
  26   3   6       78.91       76.69     10.63 o 
  27   3   6       51.79       60.79      8.82 o 
  28   3   6       43.18       52.15      9.27 o 
  29   3   6       82.09       68.26     11.63 o 
  30   3   6       51.82       59.25     10.52 o 
  31   3   6      165.76      147.02     13.53 o 
 -32   4   6       20.64       24.60      9.95 o 
 -31   4   6      589.93      588.87     16.64 o 
 -30   4   6      334.37      332.80     14.28 o 
 -29   4   6       85.04       96.53     11.18 o 
 -28   4   6      138.74      150.25     11.54 o 
 -27   4   6     1751.15     1843.19     26.65 o 
 -26   4   6      897.04      924.06     18.07 o 
 -25   4   6       61.80       59.20      9.17 o 
 -24   4   6      256.42      262.69     13.25 o 
 -23   4   6       64.16       86.03      8.52 o 
 -22   4   6       13.23       15.17      6.48 o 
 -21   4   6      769.96      712.83     14.39 o 
 -20   4   6       82.48       89.47      8.36 o 
 -19   4   6      869.70      831.84     13.74 o 
 -18   4   6     9793.95     9913.29     85.47 o 
 -17   4   6      199.45      218.71      8.03 o 
 -16   4   6      248.92      271.71      8.48 o 
 -15   4   6     3526.55     3547.57     31.78 o 
 -14   4   6      402.69      420.14      9.34 o 
 -13   4   6      284.16      289.84      7.89 o 
 -12   4   6     1045.58      986.37     14.23 o 
 -11   4   6       14.12        9.86      2.87 o 
 -10   4   6      162.40      151.84      4.26 o 
  -9   4   6     1149.15     1254.18     10.51 o 
  -8   4   6        1.85        4.09      2.41 o 
  -7   4   6       12.14       13.45      3.14 o 
  -6   4   6     3670.35     3735.94     37.00 o 
  -5   4   6       13.19        8.82      2.40 o 
  -4   4   6       10.38       12.38      1.79 o 
  -3   4   6       48.24       97.40      3.35 o 
  -2   4   6      683.85      660.02      8.11 o 
  -1   4   6      130.02      157.42      5.51 o 
   0   4   6      115.99      143.85      6.07 o 
   1   4   6     2545.47     2724.11     24.88 o 
   2   4   6      366.39      374.72      8.89 o 
   3   4   6     5803.30     6146.18     54.65 o 
   4   4   6     3686.06     3780.70     48.71 o 
   5   4   6       81.14       82.55      6.80 o 
   6   4   6      705.36      724.81     12.81 o 
   7   4   6     1064.41     1055.82     26.36 o 
   8   4   6      556.46      537.08      7.14 o 
   9   4   6      172.80      189.89      4.54 o 
  10   4   6      896.04      881.74     16.76 o 
  11   4   6      696.97      695.37      8.20 o 
  12   4   6      265.95      252.96      5.83 o 
  13   4   6      457.05      429.66      6.95 o 
  14   4   6        0.18       -4.32      5.72 o 
  15   4   6     9362.04     9364.20     68.30 o 
  16   4   6     1187.40     1132.99     26.42 o 
  17   4   6     2376.76     2224.05     26.53 o 
  18   4   6     5608.63     5265.33     44.47 o 
  19   4   6      711.37      678.65     12.49 o 
  20   4   6     1689.61     1612.44     21.55 o 
  21   4   6     1292.49     1298.84     19.32 o 
  22   4   6       56.57       65.39      9.17 o 
  23   4   6      644.72      636.96     15.92 o 
  24   4   6      250.73      220.39     11.90 o 
  25   4   6      253.85      242.12     10.25 o 
  26   4   6      444.40      405.88     13.39 o 
  27   4   6      642.37      668.38     19.32 o 
  28   4   6      306.58      288.47     16.04 o 
  29   4   6      269.49      260.38     12.92 o 
  30   4   6      199.67      197.21     14.81 o 
 -30   5   6      843.27      874.33     20.24 o 
 -29   5   6     1919.54     1977.69     29.90 o 
 -28   5   6      184.22      210.13     15.47 o 
 -27   5   6      311.78      317.14     12.77 o 
 -26   5   6      212.80      217.15     11.44 o 
 -25   5   6        0.02       -3.69      7.07 o 
 -24   5   6       36.51       46.61      7.55 o 
 -23   5   6        0.06        0.86      6.04 o 
 -22   5   6        2.12        9.44      5.89 o 
 -21   5   6      711.71      713.71     14.96 o 
 -20   5   6      304.16      343.75     12.18 o 
 -19   5   6       70.60       77.20      7.30 o 
 -18   5   6        9.87       19.09      5.77 o 
 -17   5   6      667.88      679.03     12.29 o 
 -16   5   6      455.44      429.30      8.74 o 
 -15   5   6     1249.53     1234.07     22.34 o 
 -14   5   6      441.40      411.56      8.48 o 
 -13   5   6      109.60      111.90      5.19 o 
 -12   5   6      320.00      334.59      7.65 o 
 -11   5   6     2940.67     2973.92     35.97 o 
 -10   5   6     1167.59     1148.77     18.97 o 
  -9   5   6     5718.76     6016.89     42.87 o 
  -8   5   6      539.69      580.88     20.55 o 
  -7   5   6      124.36      126.68      4.14 o 
  -6   5   6      160.66      153.15      4.63 o 
  -5   5   6       47.47       48.62      3.28 o 
  -4   5   6       31.48       23.84      2.32 o 
  -3   5   6      209.37      193.96      7.92 o 
  -2   5   6        1.66       -3.60      3.60 o 
  -1   5   6        4.38        4.23      4.20 o 
   0   5   6      575.00      686.65     11.60 o 
   1   5   6      424.87      476.90      9.00 o 
   2   5   6        1.52        5.17      4.28 o 
   3   5   6      596.47      457.69      8.68 o 
   4   5   6       62.70       58.56      7.45 o 
   5   5   6      208.81      206.00      8.54 o 
   6   5   6     2015.34     1996.56     24.79 o 
   7   5   6       48.16       65.27      7.83 o 
   8   5   6      289.12      283.27      9.62 o 
   9   5   6       95.17       82.73      7.58 o 
  10   5   6        0.25        3.78      6.92 o 
  11   5   6      206.25      193.81      4.92 o 
  12   5   6      590.50      558.43      8.94 o 
  13   5   6       72.64       73.22      3.99 o 
  14   5   6      337.76      437.55     67.02 o 
  15   5   6     9062.68     8883.14     66.11 o 
  16   5   6       54.45       48.05      5.11 o 
  17   5   6       33.78       34.27      4.31 o 
  18   5   6     3560.64     3609.34     37.97 o 
  19   5   6       29.80       23.57      6.60 o 
  20   5   6       62.26       77.22      6.59 o 
  21   5   6      781.64      727.14     14.51 o 
  22   5   6       12.02       10.80      6.94 o 
  23   5   6      117.42      119.29      9.37 o 
  24   5   6      504.00      513.87     14.40 o 
  25   5   6       31.47       29.28      7.10 o 
  26   5   6       33.49       34.62      9.19 o 
  27   5   6      321.39      298.86     20.76 o 
  28   5   6       40.10       54.03     16.01 o 
 -28   6   6      187.08      199.06     17.07 o 
 -27   6   6      229.99      309.98     16.71 o 
 -26   6   6      522.76      534.06     17.21 o 
 -25   6   6       79.71       66.75     10.13 o 
 -24   6   6      364.56      362.17     15.27 o 
 -23   6   6      529.84      554.72     17.08 o 
 -22   6   6      254.12      286.79     12.26 o 
 -21   6   6     1372.38     1407.15     21.25 o 
 -20   6   6     1383.20     1406.08     19.39 o 
 -19   6   6      203.08      196.94      8.50 o 
 -18   6   6     1627.21     1621.92     20.94 o 
 -17   6   6      268.18      250.03      9.27 o 
 -16   6   6      193.48      190.47      9.12 o 
 -15   6   6      427.81      413.22     10.55 o 
 -14   6   6       85.54       93.72      5.89 o 
 -13   6   6      212.11      212.97      8.54 o 
 -12   6   6      908.95      889.94     11.97 o 
 -11   6   6     1109.00     1091.71     14.21 o 
 -10   6   6      155.08      161.62      8.10 o 
  -9   6   6    12565.68    12994.90     94.75 o 
  -8   6   6     7531.63     7518.74     54.33 o 
  -7   6   6     6112.51     6148.64     44.97 o 
  -6   6   6    30595.36    31410.43    232.79 o 
  -5   6   6     5841.56     5871.49     41.25 o 
  -4   6   6     2809.53     2828.68     20.95 o 
  -3   6   6     9071.92     9404.31     84.74 o 
  -2   6   6      903.96      909.72     14.49 o 
  -1   6   6      400.11      384.32      9.59 o 
   0   6   6       19.59       22.52      5.90 o 
   1   6   6      107.70      111.38      8.47 o 
   2   6   6       99.32      118.32     11.79 o 
   3   6   6      656.30      609.86     11.08 o 
   4   6   6      328.58      315.07     14.77 o 
   5   6   6      127.43      127.98      9.44 o 
   6   6   6     4613.11     4584.12     47.50 o 
   7   6   6      631.85      627.12     14.53 o 
   8   6   6      507.23      487.59     19.84 o 
   9   6   6     4630.56     4699.84     53.10 o 
  10   6   6      328.02      315.24     13.65 o 
  11   6   6      507.27      510.56     34.38 o 
  12   6   6     7561.04     7521.48     81.17 o 
  13   6   6       41.49       49.93     11.45 o 
  14   6   6     1149.11     1112.86     33.64 o 
  15   6   6     2159.39     2109.11     32.92 o 
  16   6   6     1566.59     1589.02     28.72 o 
  17   6   6      123.05      121.55     12.40 o 
  18   6   6      626.42      589.33     18.46 o 
  19   6   6      996.38     1008.65     22.85 o 
  20   6   6        0.91        0.83      8.34 o 
  21   6   6      345.21      337.40     18.70 o 
  22   6   6       53.03       73.60     17.90 o 
  23   6   6        3.27        7.10     10.77 o 
  24   6   6      653.10      628.14     23.92 o 
  25   6   6      104.02      105.81     21.13 o 
  26   6   6      167.13      183.44     28.75 o 
 -25   7   6       29.98       37.96      8.97 o 
 -24   7   6       64.37       98.57     10.17 o 
 -23   7   6       88.49      100.20     10.20 o 
 -22   7   6       10.23       23.23      7.63 o 
 -21   7   6       19.47       41.08      8.55 o 
 -20   7   6       91.26      110.76      8.63 o 
 -19   7   6       48.97       63.97      7.51 o 
 -18   7   6       56.00       44.36      7.14 o 
 -17   7   6      450.84      457.63     10.78 o 
 -16   7   6       47.32       48.42      8.19 o 
 -15   7   6      450.55      448.47     11.18 o 
 -14   7   6     1311.53     1269.34     14.93 o 
 -13   7   6       91.63       72.83      6.44 o 
 -12   7   6     3167.43     3099.78     26.68 o 
 -11   7   6     1219.60     1248.18     68.54 o 
 -10   7   6      660.64      665.85      9.37 o 
  -9   7   6     2373.74     2424.65     23.52 o 
  -8   7   6     2044.89     2011.84     19.51 o 
  -7   7   6      255.46      238.13      7.18 o 
  -6   7   6      477.49      468.73      7.40 o 
  -5   7   6        2.28        4.01      2.46 o 
  -4   7   6       16.77       14.97      5.73 o 
  -3   7   6      132.16      142.29      9.60 o 
  -2   7   6      267.78      298.99     10.80 o 
  -1   7   6        0.27        3.46      4.58 o 
   0   7   6     3010.52     3033.83     34.11 o 
   1   7   6      921.95      908.49     16.99 o 
   2   7   6       48.64      240.33    155.23 o 
   3   7   6     1553.26     1579.69     35.33 o 
   4   7   6      280.28      252.31     14.22 o 
   5   7   6      199.68      210.45     12.46 o 
   6   7   6     2689.98     2701.37     31.04 o 
   7   7   6        2.72       -2.10      5.26 o 
   8   7   6      351.51      366.21     11.92 o 
   9   7   6       11.42       10.47      7.49 o 
  10   7   6      207.29      209.70     12.08 o 
  11   7   6      189.10      156.41     49.97 o 
  12   7   6     2224.46     2143.86     38.37 o 
  13   7   6     1126.81     1107.84     23.01 o 
  14   7   6       17.22      302.29    185.18 o 
  15   7   6     4262.98     4185.12     61.65 o 
  16   7   6      287.19      317.51     31.91 o 
  17   7   6       85.57       79.90     14.04 o 
  18   7   6     2816.62     2727.28     46.55 o 
  19   7   6       52.30       65.71     16.57 o 
  20   7   6       37.72       38.89     18.00 o 
  21   7   6      499.29      518.66     20.54 o 
  22   7   6      146.97      137.56     15.86 o 
 -20   8   6       87.07       89.36     12.71 o 
 -19   8   6       41.36       45.52     10.60 o 
 -18   8   6      114.34       96.35     18.99 o 
 -17   8   6        0.18        8.24      7.23 o 
 -16   8   6       12.18       11.96      7.57 o 
 -15   8   6      216.27      242.11     12.91 o 
 -14   8   6      820.13      809.87     18.72 o 
 -13   8   6       33.03      304.28    307.94 o 
 -12   8   6     3823.64     3789.15     93.96 o 
 -11   8   6      891.21      832.05     16.83 o 
 -10   8   6       71.28       55.39     14.39 o 
  -9   8   6     1221.32     1192.80     58.31 o 
  -8   8   6      499.45      497.42     16.22 o 
  -7   8   6      130.32      163.53     39.26 o 
  -6   8   6      934.03      888.68     24.15 o 
  -5   8   6      526.93      546.08     18.36 o 
  -4   8   6        0.01       -1.43      5.43 o 
  -3   8   6       14.57        6.60      8.93 o 
  -2   8   6       68.38       64.35      8.71 o 
  -1   8   6        0.06       -5.81      6.34 o 
   0   8   6      596.72      604.34     15.80 o 
   1   8   6        9.12       12.50      6.36 o 
   2   8   6       56.92       52.46     10.29 o 
   3   8   6      115.71      133.12     16.15 o 
   4   8   6        2.61        6.12      6.28 o 
   5   8   6      117.09      126.57      9.67 o 
   6   8   6      118.40      121.33     11.35 o 
   7   8   6        4.14       17.28      7.69 o 
   8   8   6       13.52       16.36      7.95 o 
   9   8   6      442.99      461.96     16.63 o 
  10   8   6       10.31       13.14      9.41 o 
  11   8   6      137.83      129.85     13.19 o 
  12   8   6      584.99      595.49     17.19 o 
  13   8   6        7.49        8.06      7.61 o 
  14   8   6      284.14      266.06     14.98 o 
  15   8   6     2949.80     2925.48     48.70 o 
  16   8   6      382.57      463.65     75.16 o 
  17   8   6      155.06      332.67    105.63 o 
  18   8   6     3782.81     3677.07     49.80 o 
 -13   9   6        2.04       -1.31     18.35 o 
 -12   9   6       11.58       -5.07     31.80 o 
 -11   9   6        5.13       10.70     21.42 o 
 -10   9   6        0.43        5.97     12.39 o 
  -9   9   6        0.28        1.40     10.96 o 
  -8   9   6       46.63       40.35     10.44 o 
  -7   9   6        6.59       22.01     13.03 o 
  -6   9   6      365.55      357.48     15.55 o 
  -5   9   6      175.48      156.65     12.46 o 
  -4   9   6        1.52       11.99     10.92 o 
  -3   9   6      871.64      846.89     19.09 o 
  -2   9   6       83.16       98.12      9.48 o 
  -1   9   6       12.50       20.18      7.61 o 
   0   9   6       62.80       69.72      8.46 o 
   1   9   6       14.24       25.94      8.09 o 
   2   9   6        0.12        7.52     11.57 o 
   3   9   6      217.13      246.70     13.65 o 
   4   9   6       60.12       68.24     11.54 o 
   5   9   6       25.55       29.11      9.55 o 
   6   9   6      653.06      682.15     19.85 o 
   7   9   6       37.49       50.80      9.93 o 
   8   9   6       71.77       70.62     12.51 o 
   9   9   6       10.24        0.05      6.84 o 
  10   9   6       10.01       10.49      9.50 o 
  11   9   6       47.22       43.75     13.26 o 
 -35   1   7        0.05       -3.74     10.58 o 
 -34   1   7       74.50       76.26     11.61 o 
 -33   1   7     1401.59     1470.68     26.32 o 
 -32   1   7      124.44      141.41     12.64 o 
 -31   1   7      107.82      131.81     16.61 o 
 -30   1   7      586.96      548.94     17.17 o 
 -29   1   7       22.25       15.85      9.79 o 
 -28   1   7       45.37       45.34     10.16 o 
 -27   1   7     1850.80     1813.22     29.34 o 
 -26   1   7      737.77      700.73     15.68 o 
 -25   1   7     1038.17      968.52     19.31 o 
 -24   1   7     3191.64     2973.74     31.94 o 
 -23   1   7     3305.52     3044.54     36.64 o 
 -22   1   7        0.70       -0.67      5.81 o 
 -21   1   7     2836.55     2679.31     32.99 o 
 -20   1   7        8.26        6.93      6.42 o 
 -19   1   7      248.25      234.11     10.60 o 
 -18   1   7      409.38      408.91     10.79 o 
 -17   1   7     1071.17     1143.87     17.30 o 
 -16   1   7      367.19      343.68     10.04 o 
 -15   1   7      122.88       87.68      6.42 o 
 -14   1   7     2484.82     2440.86     26.52 o 
 -13   1   7      397.04      360.62      8.40 o 
 -12   1   7    27938.06    29554.44    262.73 o 
 -11   1   7    11794.98    11965.04     99.62 o 
 -10   1   7     3006.76     3141.87     32.16 o 
  -9   1   7      180.58      149.52     11.31 o 
  -8   1   7        1.11        2.86      2.47 o 
  -7   1   7       33.00       33.66      4.28 o 
  -6   1   7     6591.32     7458.80     58.28 o 
  -5   1   7     3999.98     4281.98     25.77 o 
  -4   1   7     2478.51     2741.09     16.31 o 
  -3   1   7       76.19       85.24      3.89 o 
  -2   1   7     1688.58     1576.85      9.67 o 
  -1   1   7       12.98       21.49      1.73 o 
   0   1   7    15273.10    15426.26     89.84 o 
   1   1   7     9255.91     9696.00     55.61 o 
   2   1   7     3653.95     3687.40     21.29 o 
   3   1   7     4575.70     4906.05     28.25 o 
   4   1   7       25.35       27.20      2.15 o 
   5   1   7      521.85      517.55      5.79 o 
   6   1   7      700.19      781.39      6.99 o 
   7   1   7       65.21       56.12      2.64 o 
   8   1   7       11.26       23.44      2.34 o 
   9   1   7     1155.82     1256.52      9.99 o 
  10   1   7      782.59      682.69      7.60 o 
  11   1   7       15.35        5.75      2.85 o 
  12   1   7     3716.74     3476.96     30.04 o 
  13   1   7     5272.91     5229.50     38.94 o 
  14   1   7      514.65      551.57     10.02 o 
  15   1   7     1801.55     1691.67     17.69 o 
  16   1   7      377.01      398.89      8.78 o 
  17   1   7      418.07      407.96     10.18 o 
  18   1   7      997.34      913.47     12.92 o 
  19   1   7       14.40       12.59      4.94 o 
  20   1   7       14.00        4.88      5.00 o 
  21   1   7        3.83        8.94      5.83 o 
  22   1   7      622.58      637.25     13.62 o 
  23   1   7     1023.38     1017.87     17.88 o 
  24   1   7        4.66       10.51      6.20 o 
  25   1   7     2060.90     1937.63     23.59 o 
  26   1   7     1318.89     1348.07     22.31 o 
  27   1   7      311.11      369.04     15.95 o 
  28   1   7      137.50      122.79     12.68 o 
  29   1   7        1.82       -5.57      7.29 o 
  30   1   7     1785.25     1811.73     27.59 o 
  31   1   7      159.55      162.38     13.51 o 
  32   1   7       57.80       59.51     12.10 o 
 -34   2   7      354.83      352.45     19.83 o 
 -33   2   7        6.80       12.56      8.84 o 
 -32   2   7        0.99        3.71      7.35 o 
 -31   2   7        6.78        7.25      8.86 o 
 -30   2   7      121.19      142.09     12.16 o 
 -29   2   7       19.55       11.74      7.27 o 
 -28   2   7        3.33        5.63      7.76 o 
 -27   2   7     1980.99     1935.64     24.72 o 
 -26   2   7      125.37      103.30     11.77 o 
 -25   2   7        8.90        9.44      6.87 o 
 -24   2   7      175.44      223.53     17.04 o 
 -23   2   7      795.23      859.47     16.93 o 
 -22   2   7        1.04        8.76      6.21 o 
 -21   2   7        2.91       10.93      5.29 o 
 -20   2   7     2924.89     2752.26     27.19 o 
 -19   2   7     1238.88     1149.50     16.33 o 
 -18   2   7     1060.97      965.60     19.95 o 
 -17   2   7      656.20      595.33     10.20 o 
 -16   2   7        1.15        4.17      3.44 o 
 -15   2   7     1185.61     1299.07     15.08 o 
 -14   2   7     4148.01     4316.54     33.65 o 
 -13   2   7     1089.86     1126.40     13.88 o 
 -12   2   7      118.11      122.88      5.07 o 
 -11   2   7       80.68       72.92      4.04 o 
 -10   2   7      217.19      187.67      4.67 o 
  -9   2   7      148.22       80.83      4.12 o 
  -8   2   7      784.53      695.51     11.14 o 
  -7   2   7      168.13      170.89      9.33 o 
  -6   2   7     2792.80     2889.49     21.79 o 
  -5   2   7       12.16       19.20      2.58 o 
  -4   2   7      167.36      170.49      3.83 o 
  -3   2   7    16814.78    18116.90    130.78 o 
  -2   2   7    11903.10    12715.08     91.85 o 
  -1   2   7     4068.54     4341.19     30.42 o 
   0   2   7    12605.32    14194.31     91.62 o 
   1   2   7     4155.44     4603.06     28.56 o 
   2   2   7      769.89      872.59      7.26 o 
   3   2   7     9776.59    10873.52     68.56 o 
   4   2   7        5.16       13.05      1.75 o 
   5   2   7      238.80      250.46      3.80 o 
   6   2   7      572.44      627.03      6.22 o 
   7   2   7      833.33      873.51     11.24 o 
   8   2   7     3043.37     3205.49     22.95 o 
   9   2   7      764.98      961.14     10.40 o 
  10   2   7      307.88      293.26      5.27 o 
  11   2   7        8.99        7.11      3.49 o 
  12   2   7     4561.55     4611.58     34.10 o 
  13   2   7      278.05      285.36      6.83 o 
  14   2   7      402.29      402.45      9.17 o 
  15   2   7      294.04      242.28      7.15 o 
  16   2   7      113.15      118.67      6.02 o 
  17   2   7      272.18      240.42      9.42 o 
  18   2   7     2122.89     2054.36     21.72 o 
  19   2   7        0.05       -1.41      5.05 o 
  20   2   7       28.75       22.26      5.67 o 
  21   2   7     3762.87     3461.73     33.03 o 
  22   2   7      485.57      475.79     11.69 o 
  23   2   7      837.81      779.28     16.47 o 
  24   2   7      287.45      331.06     12.18 o 
  25   2   7      314.00      292.23     12.22 o 
  26   2   7        4.87       -3.48      6.85 o 
  27   2   7      226.17      228.25     11.02 o 
  28   2   7       26.24       35.51      9.71 o 
  29   2   7      513.10      512.02     18.78 o 
  30   2   7      928.73     1004.71     21.63 o 
  31   2   7        2.31        4.59      7.88 o 
  32   2   7        2.46        5.10      7.81 o 
 -33   3   7     1994.83     2109.81     36.31 o 
 -32   3   7     3844.66     3941.37     48.64 o 
 -31   3   7       32.72       35.97      9.95 o 
 -30   3   7      284.69      280.38     14.10 o 
 -29   3   7      690.84      695.47     16.04 o 
 -28   3   7        6.37        6.69      7.89 o 
 -27   3   7      140.57      143.59     11.21 o 
 -26   3   7      710.34      716.00     17.34 o 
 -25   3   7      303.98      299.64     11.39 o 
 -24   3   7     2505.97     2515.95     30.24 o 
 -23   3   7      470.51      454.61     12.42 o 
 -22   3   7        1.56        4.44      4.77 o 
 -21   3   7       13.81       15.91      5.66 o 
 -20   3   7      168.54      154.49      8.97 o 
 -19   3   7        3.80        2.15      4.94 o 
 -18   3   7      645.85      628.99     11.82 o 
 -17   3   7       74.84       65.86      6.05 o 
 -16   3   7      145.72      145.10      7.02 o 
 -15   3   7     2483.14     2532.48     24.67 o 
 -14   3   7      708.06      636.15      9.19 o 
 -13   3   7        0.04        4.81      3.36 o 
 -12   3   7     1112.92     1155.30     14.49 o 
 -11   3   7      617.09      589.76      7.48 o 
 -10   3   7       79.28       80.51      2.94 o 
  -9   3   7       15.93        8.67      1.88 o 
  -8   3   7     1214.97     1235.32     10.28 o 
  -7   3   7     2197.46     2271.04     18.61 o 
  -6   3   7     3354.57     3260.53     62.23 o 
  -5   3   7     1176.49     1216.18      9.03 o 
  -4   3   7      305.82      285.79      6.44 o 
  -3   3   7     9608.93    10150.94    101.48 o 
  -2   3   7     7223.94     7532.08     62.88 o 
  -1   3   7     5392.21     5763.64     41.69 o 
   0   3   7     7837.31     8468.21     59.02 o 
   1   3   7      985.73     1030.84     16.41 o 
   2   3   7     2746.76     2818.38     34.79 o 
   3   3   7        2.83       14.86      4.52 o 
   4   3   7      585.73      602.77     10.75 o 
   5   3   7        2.33        2.60      1.86 o 
   6   3   7     7852.95     8075.64     59.36 o 
   7   3   7     1967.75     2042.73     15.28 o 
   8   3   7      576.47      588.64      6.92 o 
   9   3   7    29526.39    30898.26    252.81 o 
  10   3   7     3538.21     3501.91     25.50 o 
  11   3   7     4270.15     4226.23     45.65 o 
  12   3   7     9744.61     9606.83     68.44 o 
  13   3   7     1439.25     1392.11     13.38 o 
  14   3   7      388.21      390.68      8.31 o 
  15   3   7      502.98      502.08      9.84 o 
  16   3   7     1145.98     1118.79     14.78 o 
  17   3   7      564.42      533.71     11.31 o 
  18   3   7      744.69      675.84     11.63 o 
  19   3   7      355.97      383.88     11.55 o 
  20   3   7      198.12      202.65      9.90 o 
  21   3   7     3214.16     3195.09     34.18 o 
  22   3   7     3176.38     3106.56     36.89 o 
  23   3   7      468.61      496.67     44.51 o 
  24   3   7    16245.27    15685.36    142.81 o 
  25   3   7      842.67      851.36     26.65 o 
  26   3   7       27.24       27.66      8.17 o 
  27   3   7      828.16      888.92     23.81 o 
  28   3   7      211.80      238.65     13.17 o 
  29   3   7        3.05       13.12      8.99 o 
  30   3   7        2.10       14.26     11.44 o 
  31   3   7     1195.00     1195.39     21.16 o 
 -32   4   7      821.46      886.68     22.03 o 
 -31   4   7      106.87      109.80     12.63 o 
 -30   4   7       38.51       54.21     10.02 o 
 -29   4   7       40.52       39.89      9.72 o 
 -28   4   7       67.58       72.04      9.47 o 
 -27   4   7       20.76       28.15      8.04 o 
 -26   4   7      431.27      451.92     16.39 o 
 -25   4   7      217.11      231.81     14.72 o 
 -24   4   7      436.57      471.07     15.67 o 
 -23   4   7     2018.29     2053.57     37.52 o 
 -22   4   7       89.65      128.67     17.38 o 
 -21   4   7       94.49      116.70      6.90 o 
 -20   4   7     1953.32     1932.54     26.72 o 
 -19   4   7      607.52      615.19     11.77 o 
 -18   4   7      909.26      936.10     14.30 o 
 -17   4   7     3463.23     3420.15     32.16 o 
 -16   4   7      361.62      378.12      8.89 o 
 -15   4   7      605.73      667.17     10.56 o 
 -14   4   7      248.40      252.29      7.53 o 
 -13   4   7      122.70      122.21      4.72 o 
 -12   4   7      832.14      853.84     10.15 o 
 -11   4   7      787.87      776.61     10.00 o 
 -10   4   7     1309.00     1295.43     13.30 o 
  -9   4   7     1527.55     1552.76     24.82 o 
  -8   4   7     2661.80     2586.04     20.71 o 
  -7   4   7       35.05       36.29      3.10 o 
  -6   4   7     2499.04     2441.67     17.12 o 
  -5   4   7      362.10      323.92      4.66 o 
  -4   4   7      280.37      269.89      3.89 o 
  -3   4   7      949.06      919.48      8.67 o 
  -2   4   7     1344.28     1321.19     10.44 o 
  -1   4   7      239.06      233.15     12.03 o 
   0   4   7    13639.99    14644.55    124.24 o 
   1   4   7     2518.53     2625.75     34.64 o 
   2   4   7      861.20      819.58     13.73 o 
   3   4   7     5737.16     5855.59     53.02 o 
   4   4   7      870.30      910.31     13.79 o 
   5   4   7      233.00      259.85      9.12 o 
   6   4   7     2736.46     2904.70     29.90 o 
   7   4   7       17.54       20.99      6.27 o 
   8   4   7      133.67      143.58      7.96 o 
   9   4   7     1839.57     1900.47     18.26 o 
  10   4   7      564.56      549.19      8.06 o 
  11   4   7        1.27        3.48      2.40 o 
  12   4   7     1687.94     1658.08     18.90 o 
  13   4   7        2.50        4.46      3.35 o 
  14   4   7      140.65      149.28      9.30 o 
  15   4   7      169.51      151.66      6.32 o 
  16   4   7        0.86       -0.60      3.73 o 
  17   4   7      182.38      177.53      6.89 o 
  18   4   7      771.91      749.89     12.56 o 
  19   4   7        4.46        5.64      4.17 o 
  20   4   7       17.78       10.71      5.21 o 
  21   4   7     3742.75     3807.50     43.41 o 
  22   4   7      235.41      266.37     10.81 o 
  23   4   7      732.36      735.65     16.36 o 
  24   4   7      169.02      160.02     10.26 o 
  25   4   7      310.63      306.35     11.79 o 
  26   4   7      117.42       92.66     11.36 o 
  27   4   7      201.07      199.84     14.35 o 
  28   4   7      466.72      467.16     17.10 o 
  29   4   7        0.65       -6.89      8.07 o 
 -30   5   7      189.25      214.87     16.19 o 
 -29   5   7     1124.12     1212.42     21.04 o 
 -28   5   7        5.42        5.13      8.04 o 
 -27   5   7      922.80      953.16     22.71 o 
 -26   5   7      551.27      557.63     14.32 o 
 -25   5   7      127.49      139.97      9.93 o 
 -24   5   7     1341.89     1356.24     21.08 o 
 -23   5   7     1247.69     1221.75     19.05 o 
 -22   5   7       98.22      119.99      9.84 o 
 -21   5   7     1974.73     2046.21     25.86 o 
 -20   5   7      210.75      212.11     11.08 o 
 -19   5   7        0.00        4.79      4.64 o 
 -18   5   7      362.27      371.28     11.50 o 
 -17   5   7       88.56       81.88      6.61 o 
 -16   5   7       17.90       19.42      5.44 o 
 -15   5   7     1297.88     1323.93     15.57 o 
 -14   5   7     3719.89     3623.77     31.18 o 
 -13   5   7     3260.04     3196.19     29.73 o 
 -12   5   7    13933.83    13923.34    101.30 o 
 -11   5   7     9684.84     9548.21     69.19 o 
 -10   5   7     1865.33     1796.48     17.11 o 
  -9   5   7     3231.81     3106.03     51.51 o 
  -8   5   7      506.83      471.97      9.89 o 
  -7   5   7        2.66        5.73      2.51 o 
  -6   5   7       95.47       77.39      3.45 o 
  -5   5   7       57.96       59.89      2.50 o 
  -4   5   7       75.73       81.77      5.17 o 
  -3   5   7      384.42      348.30     11.47 o 
  -2   5   7     1160.55     1144.82     15.04 o 
  -1   5   7       80.81       88.50      6.69 o 
   0   5   7     2011.51     2038.79     21.75 o 
   1   5   7     3251.60     3252.98     33.96 o 
   2   5   7     1231.11     1178.49     14.13 o 
   3   5   7     5911.80     5901.53     57.10 o 
   4   5   7      483.40      460.74     12.60 o 
   5   5   7       46.30       50.13      6.35 o 
   6   5   7      274.00      283.33     11.06 o 
   7   5   7      252.37      262.90     10.66 o 
   8   5   7      176.03      198.00     21.83 o 
   9   5   7      485.14      528.24     44.59 o 
  10   5   7     1962.06     1925.23     32.68 o 
  11   5   7      256.34      246.80     10.19 o 
  12   5   7      475.96      439.38     26.00 o 
  13   5   7     1802.58     1723.20     29.65 o 
  14   5   7      785.45      756.51      9.52 o 
  15   5   7      402.65      369.32      7.64 o 
  16   5   7       60.78       76.09      4.53 o 
  17   5   7      230.93      234.73      6.74 o 
  18   5   7      249.25      247.37     10.20 o 
  19   5   7       18.41        8.02      4.55 o 
  20   5   7      238.13      226.24      9.49 o 
  21   5   7      603.07      581.17     12.88 o 
  22   5   7      305.18      294.96     11.93 o 
  23   5   7      351.23      368.13     15.78 o 
  24   5   7       80.96       69.68     17.64 o 
  25   5   7      286.42      326.64     25.54 o 
  26   5   7     1158.73     1215.42     38.81 o 
  27   5   7      439.95      438.82     28.86 o 
  28   5   7        4.90       -1.81     13.49 o 
 -28   6   7       48.81       40.98     11.01 o 
 -27   6   7      168.72      172.61     15.59 o 
 -26   6   7       52.15       46.45     10.49 o 
 -25   6   7       35.61       25.02      7.18 o 
 -24   6   7      136.82      144.52     10.49 o 
 -23   6   7      146.91      149.93      9.59 o 
 -22   6   7       16.79       14.54      7.58 o 
 -21   6   7      767.44      774.11     16.23 o 
 -20   6   7     1150.23     1160.65     16.25 o 
 -19   6   7        8.22        8.95      5.22 o 
 -18   6   7      936.06      943.98     15.62 o 
 -17   6   7       40.52       40.59      6.87 o 
 -16   6   7       37.51       37.56      5.53 o 
 -15   6   7        8.47        7.04      4.66 o 
 -14   6   7      215.71      202.99      6.50 o 
 -13   6   7      127.60      116.08     14.74 o 
 -12   6   7     1043.89      987.30     12.58 o 
 -11   6   7        0.63        3.27      3.12 o 
 -10   6   7        4.80        8.88      3.26 o 
  -9   6   7      643.69      618.10      9.34 o 
  -8   6   7      803.89      777.80     10.24 o 
  -7   6   7      143.29      135.14      7.35 o 
  -6   6   7        8.05       13.12      3.68 o 
  -5   6   7     2518.75     2482.08     26.50 o 
  -4   6   7      135.82      153.13      8.34 o 
  -3   6   7     1445.55     1458.88     19.55 o 
  -2   6   7      370.52      384.16      9.81 o 
  -1   6   7       84.05       92.77      6.96 o 
   0   6   7      355.54      353.06      9.56 o 
   1   6   7      229.90      221.94      9.27 o 
   2   6   7      137.37      134.03      7.83 o 
   3   6   7      278.60      272.50     10.99 o 
   4   6   7      222.36      222.20      9.93 o 
   5   6   7       71.10       89.97      8.80 o 
   6   6   7      134.66      158.90     15.71 o 
   7   6   7      521.15      540.37     16.14 o 
   8   6   7        9.09       12.54      7.69 o 
   9   6   7       46.38       39.84      8.43 o 
  10   6   7      135.47      121.03     10.61 o 
  11   6   7      820.12      810.94     26.62 o 
  12   6   7       87.20       75.95     11.61 o 
  13   6   7      480.89      473.53     16.15 o 
  14   6   7       69.37       58.16     11.68 o 
  15   6   7        1.37        2.55      7.61 o 
  16   6   7       21.76       18.80      9.81 o 
  17   6   7       38.93       41.90     11.83 o 
  18   6   7      108.12      113.80     14.43 o 
  19   6   7      104.60      110.25     12.23 o 
  20   6   7       17.46       15.44     11.08 o 
  21   6   7        2.68        6.09     10.22 o 
  22   6   7       52.83       48.06     15.15 o 
  23   6   7       71.03       77.36     19.17 o 
  24   6   7      767.02      744.09     26.11 o 
  25   6   7        5.64        0.27     13.28 o 
 -24   7   7       57.25       47.20     12.51 o 
 -23   7   7      170.33      184.86     13.31 o 
 -22   7   7        0.05       12.94      9.53 o 
 -21   7   7      412.18      440.48     13.54 o 
 -20   7   7       34.46       37.72      8.23 o 
 -19   7   7       42.84       42.48      6.69 o 
 -18   7   7      113.36      138.04      9.80 o 
 -17   7   7      145.99      145.02     11.20 o 
 -16   7   7        3.96        0.46      5.09 o 
 -15   7   7      289.95      313.60      9.92 o 
 -14   7   7      183.23      196.14      7.79 o 
 -13   7   7      424.58      414.72     11.94 o 
 -12   7   7     3012.66     2944.79     41.53 o 
 -11   7   7      757.63      732.90     11.03 o 
 -10   7   7        3.37        3.10      3.04 o 
  -9   7   7        0.28        1.24      2.33 o 
  -8   7   7     1279.40     1264.66     18.55 o 
  -7   7   7       51.97       44.65      4.86 o 
  -6   7   7     2587.57     2584.62     36.06 o 
  -5   7   7       13.93       25.45      8.65 o 
  -4   7   7        1.06       -1.14      6.44 o 
  -3   7   7       58.59       56.26      7.62 o 
  -2   7   7        7.02       12.79      7.07 o 
  -1   7   7        2.10        3.91      5.83 o 
   0   7   7     1395.82     1418.17     24.14 o 
   1   7   7      183.44      180.39     11.47 o 
   2   7   7      232.82      237.48     10.03 o 
   3   7   7      509.22      521.16     14.28 o 
   4   7   7      133.82      125.10      8.14 o 
   5   7   7      271.68      298.57     15.60 o 
   6   7   7        8.53       12.48      7.27 o 
   7   7   7      219.17      214.69     13.79 o 
   8   7   7      105.87       95.90     11.59 o 
   9   7   7      783.01      771.86     26.45 o 
  10   7   7     1423.81     1383.69     23.44 o 
  11   7   7        8.43        9.76      9.34 o 
  12   7   7     4695.53     4663.54     63.12 o 
  13   7   7      841.08      840.23     21.73 o 
  14   7   7     1003.29     1016.13     34.88 o 
  15   7   7      725.38      735.79     23.65 o 
  16   7   7      825.34      787.75     26.10 o 
  17   7   7       89.72       91.08     16.92 o 
  18   7   7      240.77      279.95     18.09 o 
  19   7   7      584.85      601.51     23.64 o 
  20   7   7       88.14       74.84     13.94 o 
  21   7   7      354.13      380.56     21.48 o 
  22   7   7      305.83      316.11     19.57 o 
 -20   8   7      251.80      239.15     17.29 o 
 -19   8   7      114.67      119.10     22.05 o 
 -18   8   7      305.79      310.88     20.21 o 
 -17   8   7      140.26      160.84     16.92 o 
 -16   8   7       91.07       85.46     15.69 o 
 -15   8   7       26.21       45.25     14.30 o 
 -14   8   7      655.58      671.27     22.43 o 
 -13   8   7      206.27      234.41     14.74 o 
 -12   8   7       47.61       11.61     15.51 o 
 -11   8   7       63.60       22.74     13.46 o 
 -10   8   7      504.16      463.39     17.16 o 
  -9   8   7     3813.47     3582.43     44.04 o 
  -8   8   7      382.77      364.40     13.40 o 
  -7   8   7      743.07      719.17     22.46 o 
  -6   8   7     1348.35     1307.68     26.14 o 
  -5   8   7       10.12       10.21      6.47 o 
  -4   8   7       15.67       18.81      7.68 o 
  -3   8   7      230.99      250.36      9.54 o 
  -2   8   7        0.06       -7.02      7.02 o 
  -1   8   7      455.13      474.20     17.81 o 
   0   8   7      375.90      369.43     13.14 o 
   1   8   7      254.08      257.89     11.89 o 
   2   8   7       57.31       51.87      8.18 o 
   3   8   7       17.83       20.33      8.57 o 
   4   8   7       34.09       34.44      8.11 o 
   5   8   7       43.86       41.73      7.78 o 
   6   8   7       54.93       46.57      9.29 o 
   7   8   7       23.54       26.77      8.79 o 
   8   8   7      418.98      443.52     16.68 o 
   9   8   7       21.57       21.92     10.03 o 
  10   8   7        0.01        9.16      9.63 o 
  11   8   7      121.23       95.91     13.13 o 
  12   8   7       35.86       30.81     10.18 o 
  13   8   7      377.11      395.82     18.17 o 
  14   8   7      278.07      359.51     77.18 o 
  15   8   7     1507.20     1426.81     28.03 o 
  16   8   7      722.91      644.33     41.70 o 
  17   8   7       33.80       27.19     12.39 o 
 -12   9   7       84.93       81.55     15.59 o 
 -11   9   7       12.92       20.62     15.74 o 
 -10   9   7        9.11       14.83     11.04 o 
  -9   9   7      756.89      721.82     21.39 o 
  -8   9   7       29.27       33.18     10.20 o 
  -7   9   7       61.14       51.07     26.39 o 
  -6   9   7       58.95       76.53     18.24 o 
  -5   9   7       17.34       24.42     10.23 o 
  -4   9   7      370.39      361.06     24.23 o 
  -3   9   7       50.68       65.69     18.03 o 
  -2   9   7      136.74      146.23     13.28 o 
  -1   9   7      229.66      217.27     12.69 o 
   0   9   7      398.12      378.95     15.36 o 
   1   9   7      254.81      250.83     12.37 o 
   2   9   7      230.67      218.36     12.08 o 
   3   9   7       31.80       32.06      9.07 o 
   4   9   7        1.01       -0.96      7.51 o 
   5   9   7        8.32       -0.77      8.26 o 
   6   9   7      293.64      307.88     14.21 o 
   7   9   7        6.59        5.59      8.29 o 
   8   9   7      290.85      297.74     13.85 o 
   9   9   7      946.23     1007.44     23.19 o 
  10   9   7       91.74       68.89     18.76 o 
 -35   0   8      447.08      427.87     28.77 o 
 -34   0   8      156.94      131.08     18.41 o 
 -33   0   8        0.27       -1.83     13.46 o 
 -32   0   8      466.86      483.83     20.14 o 
 -31   0   8       28.80       29.82     15.30 o 
 -30   0   8     1832.63     1868.30     48.68 o 
 -29   0   8     3999.72     3869.64     73.65 o 
 -28   0   8      203.90      235.96     23.08 o 
 -27   0   8     2404.89     2229.45     56.97 o 
 -26   0   8     3734.84     3498.98     64.47 o 
 -25   0   8      527.60      561.06     26.26 o 
 -24   0   8      796.33      777.53     27.54 o 
 -23   0   8     1383.65     1269.03     32.63 o 
 -22   0   8     5285.98     4935.77     75.53 o 
 -21   0   8     5425.50     5340.95     79.27 o 
 -20   0   8     1508.29     1299.63     27.44 o 
 -19   0   8      107.35      116.82     11.17 o 
 -18   0   8     4888.55     4855.28     69.37 o 
 -17   0   8    11748.64    11526.91    145.15 o 
 -16   0   8     3584.78     3285.55     55.07 o 
 -15   0   8     9845.29     9535.05    120.70 o 
 -14   0   8    15286.29    15065.48    183.80 o 
 -13   0   8     2045.46     1978.71     34.14 o 
 -12   0   8    14089.45    15144.30    183.44 o 
 -11   0   8      790.60      864.63     15.34 o 
 -10   0   8      162.87      198.68      9.60 o 
  -9   0   8     5188.48     5420.88     64.55 o 
  -8   0   8       71.57       69.66      6.66 o 
  -7   0   8      804.99      906.95     20.40 o 
  -6   0   8    25764.70    28970.96    282.84 o 
  -5   0   8    29277.71    32289.25    316.37 o 
  -4   0   8     9286.92     9925.37     88.13 o 
  -3   0   8   101783.88   112458.04   1322.29 o 
  -2   0   8    51842.35    57368.89    522.13 o 
  -1   0   8     9271.01    10323.90     78.94 o 
   0   0   8    15305.01    17300.82    163.06 o 
   1   0   8     4732.29     4717.25     35.27 o 
   2   0   8     3591.79     3734.28     29.34 o 
   3   0   8     7132.88     7662.52     67.78 o 
   4   0   8        8.68       18.89      3.43 o 
   5   0   8      857.28     1002.12     15.10 o 
   6   0   8      642.14      691.45     10.91 o 
   7   0   8     3520.38     3584.75     35.94 o 
   8   0   8      526.14      607.63     11.38 o 
   9   0   8     4830.39     5796.94     79.35 o 
  10   0   8     2441.74     2683.76     42.67 o 
  11   0   8       10.14        4.10      4.71 o 
  12   0   8     3097.68     3428.98     53.37 o 
  13   0   8     1940.39     2123.51     25.21 o 
  14   0   8     3263.50     3396.21     40.65 o 
  15   0   8     8963.82     9175.71    107.60 o 
  16   0   8     2078.95     2094.92     45.37 o 
  17   0   8     1231.56     1258.09     19.80 o 
  18   0   8     2721.36     2414.32     33.02 o 
  19   0   8     1670.06     1484.16     23.12 o 
  20   0   8      546.17      472.28     13.88 o 
  21   0   8     1416.06     1519.52     26.42 o 
  22   0   8      313.87      274.53     16.32 o 
  23   0   8     2036.08     1896.41     42.45 o 
  24   0   8     8324.25     8243.39     98.86 o 
  25   0   8      970.86      977.79     24.36 o 
  26   0   8      418.78      407.72     29.67 o 
  27   0   8     1048.96      933.37     25.11 o 
  28   0   8       88.81       90.37     16.75 o 
  29   0   8      115.41      127.74     14.60 o 
  30   0   8       17.47       35.35     12.47 o 
  31   0   8        7.19       19.07     18.95 o 
  32   0   8       18.70       25.17     20.43 o 
 -35   1   8       64.33       67.24     14.88 o 
 -34   1   8       23.36       21.82     11.89 o 
 -33   1   8       82.23       80.10     11.91 o 
 -32   1   8        9.24        7.79     10.59 o 
 -31   1   8        0.00        0.79      7.92 o 
 -30   1   8      535.12      515.80     17.34 o 
 -29   1   8     1555.23     1415.57     21.97 o 
 -28   1   8      103.02      144.43     19.98 o 
 -27   1   8      513.82      462.70     17.73 o 
 -26   1   8     8430.42     7946.37     74.53 o 
 -25   1   8      764.36      687.65     22.62 o 
 -24   1   8     3743.21     3517.19     43.67 o 
 -23   1   8     5360.10     5021.39     53.69 o 
 -22   1   8      487.17      446.38     13.73 o 
 -21   1   8        5.33       -0.91      7.87 o 
 -20   1   8     2710.12     2645.64     30.59 o 
 -19   1   8       95.69      109.74      7.80 o 
 -18   1   8      320.01      318.20     10.27 o 
 -17   1   8        0.37        4.60      4.82 o 
 -16   1   8        1.37        3.80      4.74 o 
 -15   1   8     2072.04     2109.47     27.49 o 
 -14   1   8     1472.34     1489.60     17.05 o 
 -13   1   8      129.21      136.82      7.08 o 
 -12   1   8      197.50      175.56     11.43 o 
 -11   1   8      305.37      351.59      8.23 o 
 -10   1   8       39.54       56.40      4.20 o 
  -9   1   8      281.33      326.51     10.24 o 
  -8   1   8     1772.43     1864.34     17.17 o 
  -7   1   8       38.07       52.48      3.79 o 
  -6   1   8     2012.48     2172.78     14.13 o 
  -5   1   8     8412.08     8893.10     55.21 o 
  -4   1   8     7495.38     7913.59     48.74 o 
  -3   1   8     9741.01    10671.03     73.99 o 
  -2   1   8     1454.50     1470.38      9.05 o 
  -1   1   8     2173.15     2280.08     17.05 o 
   0   1   8     6249.33     6021.31     45.46 o 
   1   1   8      473.52      422.31      4.84 o 
   2   1   8     1331.91     1283.32      8.97 o 
   3   1   8    10486.08    10529.12     62.24 o 
   4   1   8      125.01       82.52      2.96 o 
   5   1   8      144.71      123.46      3.14 o 
   6   1   8    10618.24    11785.25     84.37 o 
   7   1   8     3061.86     3224.92     21.02 o 
   8   1   8     3129.79     3362.16     22.20 o 
   9   1   8     6214.37     6258.71     39.43 o 
  10   1   8      694.70      691.26      7.92 o 
  11   1   8       80.70       88.84      4.54 o 
  12   1   8    14348.28    14440.16    102.24 o 
  13   1   8      239.40      235.30      6.51 o 
  14   1   8        0.20        0.88      3.26 o 
  15   1   8     1513.89     1684.24     16.24 o 
  16   1   8        0.03        1.16      4.00 o 
  17   1   8       32.18       36.05      5.32 o 
  18   1   8        0.70       19.10      5.34 o 
  19   1   8     1997.17     1813.11     19.68 o 
  20   1   8      377.58      349.01     15.53 o 
  21   1   8     4341.14     3940.40     35.93 o 
  22   1   8      402.68      387.35     11.45 o 
  23   1   8      457.50      480.22     12.71 o 
  24   1   8       12.46       11.78      6.37 o 
  25   1   8      370.55      351.24     11.15 o 
  26   1   8       56.45       50.12      8.46 o 
  27   1   8      160.01      157.39     10.16 o 
  28   1   8        6.93       10.11      7.65 o 
  29   1   8      134.99      131.41     13.56 o 
  30   1   8        0.77        5.03      7.68 o 
  31   1   8      231.21      259.54     15.15 o 
  32   1   8        2.70        0.46      8.57 o 
 -34   2   8      472.57      495.01     20.17 o 
 -33   2   8      786.57      769.64     21.23 o 
 -32   2   8      225.28      232.68     13.12 o 
 -31   2   8      231.61      265.83     16.24 o 
 -30   2   8      526.73      564.10     16.06 o 
 -29   2   8        4.03        7.61      8.01 o 
 -28   2   8      249.30      264.10     13.47 o 
 -27   2   8     2464.86     2446.52     29.01 o 
 -26   2   8      469.60      476.04     13.45 o 
 -25   2   8      369.68      360.47     13.63 o 
 -24   2   8       89.77       75.64     10.51 o 
 -23   2   8      318.06      303.95     10.19 o 
 -22   2   8     1088.53     1041.31     18.89 o 
 -21   2   8     5111.15     5049.69     49.50 o 
 -20   2   8        0.40        9.18      6.64 o 
 -19   2   8      197.60      217.52      8.11 o 
 -18   2   8      725.99      685.23     12.48 o 
 -17   2   8      379.93      379.14      9.00 o 
 -16   2   8        2.75        2.48      3.41 o 
 -15   2   8      329.25      306.06      7.02 o 
 -14   2   8       45.82       59.32      5.19 o 
 -13   2   8      118.16      105.08      4.71 o 
 -12   2   8      646.89      597.21      7.84 o 
 -11   2   8     1797.28     1726.11     15.10 o 
 -10   2   8     1354.95     1247.12     15.48 o 
  -9   2   8     6940.87     7031.48     58.38 o 
  -8   2   8     2535.67     2497.28     23.20 o 
  -7   2   8     1719.93     1757.06     14.43 o 
  -6   2   8       94.02       73.76      4.31 o 
  -5   2   8       42.54       49.60      3.96 o 
  -4   2   8        1.49        8.08      2.86 o 
  -3   2   8     1311.38     1530.71     13.80 o 
  -2   2   8     1158.19     1324.52     12.16 o 
  -1   2   8       74.78       86.53      1.84 o 
   0   2   8    17894.89    19423.36    118.09 o 
   1   2   8    17897.90    19159.76    117.35 o 
   2   2   8     1661.36     1750.65     11.76 o 
   3   2   8    13275.93    13883.05     84.33 o 
   4   2   8     2705.27     2644.69     18.36 o 
   5   2   8      532.57      515.39      5.79 o 
   6   2   8      295.43      475.07      6.20 o 
   7   2   8      160.73      131.39      4.64 o 
   8   2   8      267.21      238.04      4.77 o 
   9   2   8      366.98      343.82      5.64 o 
  10   2   8       15.61       26.47      3.30 o 
  11   2   8     3693.81     3701.58     28.03 o 
  12   2   8      285.24      263.42      7.41 o 
  13   2   8     1440.51     1408.25     14.39 o 
  14   2   8      251.87      235.71      6.84 o 
  15   2   8     1959.13     1870.12     20.64 o 
  16   2   8     3237.55     3210.23     30.98 o 
  17   2   8      673.81      632.06     13.28 o 
  18   2   8     3628.47     3410.99     29.52 o 
  19   2   8      528.45      482.31      9.99 o 
  20   2   8      979.36      945.19     14.41 o 
  21   2   8     1334.39     1247.52     19.52 o 
  22   2   8       77.75       69.20      8.35 o 
  23   2   8      920.04      884.85     15.72 o 
  24   2   8      761.72      712.10     15.35 o 
  25   2   8     1891.77     1870.13     23.82 o 
  26   2   8      272.19      256.16     12.94 o 
  27   2   8        0.16        7.75      7.25 o 
  28   2   8      250.41      233.10     12.17 o 
  29   2   8     1227.52     1293.94     22.52 o 
  30   2   8       56.22       51.88     11.80 o 
  31   2   8      353.68      360.45     16.48 o 
 -33   3   8      496.24      541.11     20.10 o 
 -32   3   8      964.32     1055.52     25.93 o 
 -31   3   8       18.03       20.43      9.20 o 
 -30   3   8      268.22      299.47     13.59 o 
 -29   3   8      790.87      759.04     17.52 o 
 -28   3   8        1.56        8.64      8.11 o 
 -27   3   8       48.91       49.17      8.88 o 
 -26   3   8      361.14      361.95     13.30 o 
 -25   3   8        5.57        5.57      6.32 o 
 -24   3   8       10.09        6.76      8.36 o 
 -23   3   8      404.50      366.24     11.74 o 
 -22   3   8       27.02       17.85      6.03 o 
 -21   3   8      120.80      116.52      7.54 o 
 -20   3   8       64.22       69.93      7.06 o 
 -19   3   8      133.60      121.51     10.33 o 
 -18   3   8      692.82      734.85     12.57 o 
 -17   3   8      525.39      525.26     11.78 o 
 -16   3   8     1495.93     1453.30     15.62 o 
 -15   3   8      220.09      221.52      7.33 o 
 -14   3   8     2122.41     2056.41     18.82 o 
 -13   3   8        4.37        6.07      3.33 o 
 -12   3   8       38.08       44.03      3.84 o 
 -11   3   8       62.81       58.69      4.09 o 
 -10   3   8       58.02       61.81      3.22 o 
  -9   3   8      369.50      417.31      7.93 o 
  -8   3   8       96.45       88.96      5.42 o 
  -7   3   8      146.77      134.42      4.94 o 
  -6   3   8      204.01      206.26      4.49 o 
  -5   3   8        2.92        9.22      3.06 o 
  -4   3   8       78.59       93.88      2.91 o 
  -3   3   8     1091.57     1033.13      8.36 o 
  -2   3   8      771.24      807.75      9.89 o 
  -1   3   8      417.75      484.29      5.22 o 
   0   3   8     5518.22     5968.87     43.38 o 
   1   3   8      838.17      921.36      9.33 o 
   2   3   8      275.56      256.25      4.56 o 
   3   3   8       21.47       17.50      1.69 o 
   4   3   8      649.13      669.73      9.08 o 
   5   3   8      345.46      372.68      5.70 o 
   6   3   8      864.84      893.08      7.78 o 
   7   3   8      317.66      361.42      6.44 o 
   8   3   8       50.95       71.65      3.66 o 
   9   3   8      742.03      691.20      9.22 o 
  10   3   8      405.25      416.18      6.42 o 
  11   3   8       13.86       19.95      3.96 o 
  12   3   8      174.70      190.73      5.44 o 
  13   3   8       19.30       21.87      3.87 o 
  14   3   8       12.44       13.76      3.73 o 
  15   3   8      113.92      134.70      5.51 o 
  16   3   8        6.41        5.34      4.75 o 
  17   3   8       16.65        9.86      4.14 o 
  18   3   8      281.21      313.97     10.44 o 
  19   3   8        0.89        2.58      4.17 o 
  20   3   8       57.52       51.20      7.51 o 
  21   3   8        3.17        1.51      5.54 o 
  22   3   8      697.26      646.47     15.18 o 
  23   3   8       23.36       25.28      7.42 o 
  24   3   8      290.71      257.50     12.34 o 
  25   3   8      170.95      168.99     10.35 o 
  26   3   8       95.20      114.00     10.97 o 
  27   3   8      543.93      587.89     15.06 o 
  28   3   8       64.13       70.03     10.75 o 
  29   3   8        0.11        9.58      8.22 o 
  30   3   8      241.06      251.05     16.22 o 
 -32   4   8       23.72       46.05     12.95 o 
 -31   4   8       83.12       74.69     14.72 o 
 -30   4   8      157.32      200.46     13.07 o 
 -29   4   8       90.84       95.85     11.79 o 
 -28   4   8        6.38       14.66      9.65 o 
 -27   4   8     1997.59     2044.16     29.75 o 
 -26   4   8       60.68       66.51      9.68 o 
 -25   4   8       12.85       10.70      7.18 o 
 -24   4   8        3.24       16.45      6.33 o 
 -23   4   8      341.60      375.10     11.90 o 
 -22   4   8       34.31       36.19      7.11 o 
 -21   4   8     1675.90     1701.03     22.41 o 
 -20   4   8      124.66      141.74      8.63 o 
 -19   4   8       89.55       81.11      6.94 o 
 -18   4   8       93.44       91.59      6.71 o 
 -17   4   8        7.90        1.97      3.34 o 
 -16   4   8      307.74      313.23      7.67 o 
 -15   4   8      389.98      362.59      7.30 o 
 -14   4   8       14.94       12.76      4.97 o 
 -13   4   8      266.18      277.61      7.17 o 
 -12   4   8     2084.01     2082.27     20.82 o 
 -11   4   8     2637.53     2570.89     21.22 o 
 -10   4   8      261.97      257.48     12.37 o 
  -9   4   8     4499.78     4374.19     35.66 o 
  -8   4   8     8704.11     8663.69     73.15 o 
  -7   4   8     2688.17     2753.97     19.40 o 
  -6   4   8     5147.29     5481.91     42.43 o 
  -5   4   8     2020.66     2050.05     19.50 o 
  -4   4   8      399.42      378.66      5.50 o 
  -3   4   8     1030.88     1018.95     11.60 o 
  -2   4   8      350.21      323.13      7.46 o 
  -1   4   8       50.68       53.06      3.26 o 
   0   4   8     3296.80     3421.50     32.19 o 
   1   4   8     2041.79     2057.89     22.74 o 
   2   4   8      758.05      770.01     13.84 o 
   3   4   8     6916.03     7118.50     63.31 o 
   4   4   8     3705.25     3748.05     36.91 o 
   5   4   8     2194.15     2179.52     24.90 o 
   6   4   8     7531.09     7673.93     71.63 o 
   7   4   8     1703.71     1676.63     53.35 o 
   8   4   8     2894.14     2886.49     34.46 o 
   9   4   8     1735.08     1694.19     29.83 o 
  10   4   8      435.84      419.46      7.97 o 
  11   4   8     1983.77     1927.18     18.42 o 
  12   4   8      325.31      333.97      6.53 o 
  13   4   8      380.43      372.40      8.03 o 
  14   4   8      119.24      116.89      4.87 o 
  15   4   8      336.68      354.59      8.10 o 
  16   4   8     1928.44     1867.60     26.23 o 
  17   4   8        0.57       -3.34      4.02 o 
  18   4   8     1579.79     1503.20     20.61 o 
  19   4   8      332.12      301.97     24.91 o 
  20   4   8      276.52      279.91      8.82 o 
  21   4   8     1119.30      974.93     17.93 o 
  22   4   8      514.55      504.51     13.98 o 
  23   4   8       61.74       69.69     10.02 o 
  24   4   8       32.14       35.29      8.55 o 
  25   4   8      918.72      944.76     20.55 o 
  26   4   8       24.66       26.05     10.24 o 
  27   4   8       85.61       81.36     11.13 o 
  28   4   8      592.32      582.97     17.05 o 
  29   4   8      108.13      131.67     13.08 o 
 -30   5   8      225.17      210.08     14.23 o 
 -29   5   8        0.59        6.82      8.62 o 
 -28   5   8        8.20        2.79      6.37 o 
 -27   5   8      257.88      301.57     12.22 o 
 -26   5   8      427.18      424.41     14.57 o 
 -25   5   8        1.20       -0.40      5.40 o 
 -24   5   8      110.81      116.22      9.91 o 
 -23   5   8      338.70      343.48     11.96 o 
 -22   5   8        5.71       11.55      7.00 o 
 -21   5   8       94.68       82.40      8.66 o 
 -20   5   8      470.31      487.26     11.66 o 
 -19   5   8       42.95       42.75      6.93 o 
 -18   5   8        2.93        6.64      4.60 o 
 -17   5   8      644.35      634.62     11.50 o 
 -16   5   8       17.74       18.02      5.88 o 
 -15   5   8      140.69      124.03      6.44 o 
 -14   5   8        1.05        1.85      3.91 o 
 -13   5   8      563.35      563.42      9.51 o 
 -12   5   8      736.57      795.25     25.63 o 
 -11   5   8     3766.26     3773.70     34.24 o 
 -10   5   8        3.07        0.88      3.44 o 
  -9   5   8     1226.90     1240.00     12.49 o 
  -8   5   8       50.44       57.71      4.01 o 
  -7   5   8      217.24      228.41      5.24 o 
  -6   5   8      412.89      404.04      5.95 o 
  -5   5   8     1082.38     1013.65      8.78 o 
  -4   5   8      661.99      683.27     15.05 o 
  -3   5   8      816.72      791.14     12.11 o 
  -2   5   8      593.07      626.35     12.05 o 
  -1   5   8      539.28      532.94      9.68 o 
   0   5   8     1456.93     1538.39     17.77 o 
   1   5   8      574.04      548.27      9.47 o 
   2   5   8       17.83       18.49      5.81 o 
   3   5   8      554.62      641.78     12.54 o 
   4   5   8        1.52        6.07      5.71 o 
   5   5   8      693.28      721.07     14.40 o 
   6   5   8      616.81      637.37     13.88 o 
   7   5   8       13.68       10.72      6.35 o 
   8   5   8      106.09      112.81     11.21 o 
   9   5   8     1772.88     1752.22     23.06 o 
  10   5   8      126.05      145.29     11.63 o 
  11   5   8      396.73      411.99     12.47 o 
  12   5   8     2298.10     2356.34     37.29 o 
  13   5   8      536.37      499.39     15.97 o 
  14   5   8        3.36        2.27      3.39 o 
  15   5   8     2491.53     2435.71     26.49 o 
  16   5   8      337.76      329.85      7.58 o 
  17   5   8      335.07      300.03      8.83 o 
  18   5   8     1115.29     1017.47     13.91 o 
  19   5   8      393.81      372.09     10.24 o 
  20   5   8        1.21       -2.91      9.60 o 
  21   5   8      587.83      567.66     20.83 o 
  22   5   8      100.04      118.81     14.96 o 
  23   5   8        4.19        8.25     14.26 o 
  24   5   8      302.43      362.14     25.41 o 
  25   5   8       86.83       93.71     18.02 o 
  26   5   8      145.62      149.42     17.98 o 
  27   5   8        5.10        5.15     12.03 o 
 -27   6   8      206.56      225.84     13.60 o 
 -26   6   8      810.62      871.68     20.05 o 
 -25   6   8       19.30       14.00      9.02 o 
 -24   6   8       25.39       27.52      8.22 o 
 -23   6   8      232.77      259.17     10.80 o 
 -22   6   8      441.03      457.61     12.98 o 
 -21   6   8     2083.45     2104.68     26.74 o 
 -20   6   8      993.40      942.92     16.26 o 
 -19   6   8     1134.73     1100.26     23.15 o 
 -18   6   8     3304.90     3263.13     34.89 o 
 -17   6   8     4741.20     4705.62     40.32 o 
 -16   6   8      877.44      942.33     30.33 o 
 -15   6   8     2634.65     2684.43     29.54 o 
 -14   6   8     1495.30     1509.26     30.20 o 
 -13   6   8       80.25       95.14     23.56 o 
 -12   6   8      252.12      270.74      6.59 o 
 -11   6   8       38.53       38.93      4.93 o 
 -10   6   8       10.05       10.28      3.46 o 
  -9   6   8       33.98       39.24      4.81 o 
  -8   6   8      937.62      920.69     11.95 o 
  -7   6   8        0.02        1.72      2.55 o 
  -6   6   8      382.19      372.44      7.13 o 
  -5   6   8      157.07      141.47      6.77 o 
  -4   6   8      149.12      145.83      7.56 o 
  -3   6   8     2890.34     2922.38     31.46 o 
  -2   6   8     1037.49     1038.54     14.25 o 
  -1   6   8       44.07       38.11      6.64 o 
   0   6   8      444.73      458.33      9.56 o 
   1   6   8      142.83      152.68      7.50 o 
   2   6   8        3.69        1.48      5.81 o 
   3   6   8      185.75      190.34      8.80 o 
   4   6   8        3.25        2.22      4.24 o 
   5   6   8      246.99      264.42     20.25 o 
   6   6   8      407.69      439.98     17.59 o 
   7   6   8      406.42      413.42     15.68 o 
   8   6   8      130.13      137.25      9.60 o 
   9   6   8      931.01      934.82     17.82 o 
  10   6   8      296.48      293.76     12.24 o 
  11   6   8      725.42     1243.73    302.66 o 
  12   6   8     7809.29     7840.16     85.41 o 
  13   6   8     2601.92     2532.36     34.42 o 
  14   6   8     3002.91     2986.82     59.08 o 
  15   6   8     4777.11     4716.85     69.30 o 
  16   6   8      816.57      798.33     21.31 o 
  17   6   8     1391.99     1382.00     25.49 o 
  18   6   8        0.05        4.46     11.37 o 
  19   6   8      375.25      401.37     18.00 o 
  20   6   8       22.12       38.07     15.38 o 
  21   6   8      640.25      611.93     21.79 o 
  22   6   8       46.58       22.90     12.98 o 
  23   6   8      162.02      152.03     17.89 o 
  24   6   8     1696.79     1826.10     52.62 o 
 -24   7   8      225.05      228.83     16.42 o 
 -23   7   8     1183.70     1166.83     26.31 o 
 -22   7   8        2.19        1.24      7.58 o 
 -21   7   8       44.97       38.45      9.75 o 
 -20   7   8      940.55      982.48     17.44 o 
 -19   7   8      221.12      234.35     11.47 o 
 -18   7   8      300.92      308.17     11.31 o 
 -17   7   8      180.94      202.92     11.28 o 
 -16   7   8        7.90        5.73      6.26 o 
 -15   7   8      590.33      525.09     22.30 o 
 -14   7   8       10.65        7.19      5.39 o 
 -13   7   8       10.05       11.00      4.93 o 
 -12   7   8      868.18      800.00     11.40 o 
 -11   7   8       13.40       15.68      4.80 o 
 -10   7   8      547.05      496.06     12.96 o 
  -9   7   8       15.82       13.72      3.37 o 
  -8   7   8       18.74       16.41      5.27 o 
  -7   7   8      243.67      248.97     11.37 o 
  -6   7   8        5.59        6.29      5.65 o 
  -5   7   8      454.59      440.14     12.49 o 
  -4   7   8      330.80      337.39     12.45 o 
  -3   7   8      502.59      507.81     16.22 o 
  -2   7   8       69.45       81.66      7.95 o 
  -1   7   8      220.18      227.50      9.63 o 
   0   7   8       67.87       76.81      6.90 o 
   1   7   8       24.61       32.88      6.60 o 
   2   7   8      338.82      348.29     14.04 o 
   3   7   8      709.03      737.32     18.73 o 
   4   7   8       44.45       72.58     32.80 o 
   5   7   8      106.64       99.47      9.38 o 
   6   7   8     1300.44     1272.67     19.86 o 
   7   7   8       71.48       78.28     10.41 o 
   8   7   8       88.04      105.69     11.25 o 
   9   7   8       24.75       20.03     10.56 o 
  10   7   8       58.18       64.50     12.67 o 
  11   7   8      155.80      172.86     14.10 o 
  12   7   8     4342.44     4346.73     51.85 o 
  13   7   8       66.75       52.70     18.45 o 
  14   7   8        8.47      354.64    145.37 o 
  15   7   8     3593.66     3613.51     49.00 o 
  16   7   8      115.05      132.15     15.93 o 
  17   7   8       60.00       66.36     14.45 o 
  18   7   8      842.67      850.23     28.42 o 
  19   7   8       10.07       18.09     14.64 o 
  20   7   8       43.52       40.39     13.01 o 
  21   7   8        6.92       10.76     11.73 o 
 -19   8   8       66.65       32.67     19.78 o 
 -18   8   8      120.46       95.76     16.60 o 
 -17   8   8      195.87      208.42     24.26 o 
 -16   8   8      177.54      159.10     21.97 o 
 -15   8   8      323.41      474.39     79.09 o 
 -14   8   8     1448.45     1428.57     30.13 o 
 -13   8   8        0.03        1.52      8.04 o 
 -12   8   8     1588.09     1614.92     37.10 o 
 -11   8   8     1970.36     1959.14     44.30 o 
 -10   8   8      675.47      616.85     45.58 o 
  -9   8   8     2740.23     2798.45    250.10 o 
  -8   8   8      142.11     1485.46    658.84 o 
  -7   8   8      343.42      360.88     19.33 o 
  -6   8   8      425.33      453.32     25.32 o 
  -5   8   8      221.95      242.26     14.69 o 
  -4   8   8      240.39      232.37     14.67 o 
  -3   8   8        6.10        2.22      6.06 o 
  -2   8   8      386.31      366.26     15.29 o 
  -1   8   8       76.19       49.06     11.59 o 
   0   8   8     1273.74     1277.73     57.12 o 
   1   8   8     1796.37     1781.32     32.11 o 
   2   8   8       64.50       80.32     13.13 o 
   3   8   8     2873.80     2898.54     43.48 o 
   4   8   8      691.67      681.32     24.12 o 
   5   8   8      477.24      491.65     25.50 o 
   6   8   8     1202.45     1234.77     26.80 o 
   7   8   8      803.55      803.32     23.88 o 
   8   8   8      291.32      294.71     16.05 o 
   9   8   8     2825.34     2862.73     44.18 o 
  10   8   8       72.51      230.90    127.00 o 
  11   8   8      955.23     1017.93     43.17 o 
  12   8   8      646.23      702.42     30.18 o 
  13   8   8      260.96      286.35     19.00 o 
  14   8   8        3.94        9.76     15.35 o 
  15   8   8       22.05       22.19     11.74 o 
  16   8   8       72.23       80.46     17.60 o 
 -11   9   8      143.28      133.39     13.83 o 
 -10   9   8        8.02       35.16     23.46 o 
  -9   9   8       18.35       26.25     16.54 o 
  -8   9   8       61.61       63.66     13.94 o 
  -7   9   8        0.73        8.15      8.24 o 
  -6   9   8        4.96       -2.56      9.66 o 
  -5   9   8        4.70       -4.18     10.29 o 
  -4   9   8       24.61       12.76      9.78 o 
  -3   9   8      700.69      744.01     22.32 o 
  -2   9   8      190.69      216.76     16.22 o 
  -1   9   8        0.54      -17.52     19.86 o 
   0   9   8      317.05      340.93     26.73 o 
   1   9   8       36.35       58.80     20.00 o 
   2   9   8       59.53       74.58     13.27 o 
   3   9   8       98.22      102.19     14.13 o 
   4   9   8       47.76       63.79     11.70 o 
   5   9   8        3.69       15.11      9.00 o 
   6   9   8       38.38       39.29     11.33 o 
   7   9   8      463.88      462.15     18.12 o 
   8   9   8       41.87       52.88     12.56 o 
 -34   1   9       42.27       44.32     13.06 o 
 -33   1   9      595.67      576.24     19.58 o 
 -32   1   9      988.85     1034.82     25.22 o 
 -31   1   9        1.02        2.93      7.80 o 
 -30   1   9       46.99       49.09     11.19 o 
 -29   1   9      753.99      712.70     16.57 o 
 -28   1   9     1612.18     1534.63     28.11 o 
 -27   1   9     6013.35     5837.36     59.13 o 
 -26   1   9     1906.00     1857.06     24.86 o 
 -25   1   9      234.20      217.37     10.19 o 
 -24   1   9      406.93      393.30     14.55 o 
 -23   1   9      671.13      669.17     16.36 o 
 -22   1   9       72.20       63.07      9.12 o 
 -21   1   9     1730.80     1723.59     24.20 o 
 -20   1   9     1474.22     1467.04     22.64 o 
 -19   1   9      146.90      153.41     10.05 o 
 -18   1   9        1.17        4.77      4.62 o 
 -17   1   9      675.08      666.81     14.29 o 
 -16   1   9      248.02      221.14      8.73 o 
 -15   1   9     5001.28     5082.50     47.62 o 
 -14   1   9     2662.97     2712.65     31.80 o 
 -13   1   9     1719.75     1769.46     21.79 o 
 -12   1   9     2170.58     2152.56     22.19 o 
 -11   1   9       49.71       82.91      9.71 o 
 -10   1   9      821.60      885.66     27.20 o 
  -9   1   9      200.87      199.69      6.21 o 
  -8   1   9     2195.99     2221.78     18.26 o 
  -7   1   9     1233.23     1302.48     12.37 o 
  -6   1   9       10.94       14.90      1.81 o 
  -5   1   9     2882.57     3053.57     24.95 o 
  -4   1   9      555.98      641.83      5.73 o 
  -3   1   9    14388.32    15925.59    112.56 o 
  -2   1   9     8928.45     9672.00     66.54 o 
  -1   1   9     2832.75     2915.18     21.95 o 
   0   1   9     3117.53     3244.55     19.93 o 
   1   1   9     1349.23     1357.03      9.85 o 
   2   1   9       70.82       63.45      2.81 o 
   3   1   9     1610.82     1847.82     12.92 o 
   4   1   9      704.70      739.27      6.65 o 
   5   1   9      362.90      366.07      8.33 o 
   6   1   9     1398.19     1617.37     13.68 o 
   7   1   9     1235.48     1273.06     11.86 o 
   8   1   9     1288.82     1255.66     10.66 o 
   9   1   9     3453.11     3364.68     25.08 o 
  10   1   9     8698.21     8722.95     64.36 o 
  11   1   9     1588.26     1599.42     17.43 o 
  12   1   9      188.14      208.91      6.07 o 
  13   1   9      745.68      789.11      9.99 o 
  14   1   9       76.97       68.81      5.36 o 
  15   1   9     1925.00     2040.43     19.84 o 
  16   1   9      291.44      252.68     14.57 o 
  17   1   9     2733.51     2543.76     24.50 o 
  18   1   9      343.27      304.90      9.20 o 
  19   1   9     1208.60     1173.64     15.30 o 
  20   1   9      798.76      756.32     17.53 o 
  21   1   9     7933.76     7684.65     61.98 o 
  22   1   9     3413.54     3244.14     42.34 o 
  23   1   9     1173.59     1146.36     18.09 o 
  24   1   9      260.46      256.66     10.85 o 
  25   1   9       18.18       19.67      7.32 o 
  26   1   9      134.24      120.03     10.58 o 
  27   1   9      256.86      245.41     13.11 o 
  28   1   9      237.05      228.22     11.86 o 
  29   1   9       89.21       98.55     11.03 o 
  30   1   9       62.23       66.49     13.63 o 
  31   1   9      321.51      343.32     16.55 o 
 -34   2   9       10.26       10.46     10.97 o 
 -33   2   9        5.24       11.01     10.04 o 
 -32   2   9      723.98      748.31     22.47 o 
 -31   2   9      111.34      105.72     14.15 o 
 -30   2   9       55.49       57.49      9.72 o 
 -29   2   9     1737.95     1773.55     27.67 o 
 -28   2   9      131.58      153.08     11.50 o 
 -27   2   9      152.33      199.63     11.39 o 
 -26   2   9     1015.30     1076.17     22.19 o 
 -25   2   9      407.17      389.11     15.08 o 
 -24   2   9       13.24       24.49      7.54 o 
 -23   2   9      962.79     1001.50     16.64 o 
 -22   2   9      829.74      802.28     19.58 o 
 -21   2   9       34.47       36.93      8.06 o 
 -20   2   9      162.17      145.02      7.76 o 
 -19   2   9      357.12      313.06     11.55 o 
 -18   2   9      246.94      211.30      9.76 o 
 -17   2   9     2006.04     1896.30     21.83 o 
 -16   2   9      283.35      262.83      7.88 o 
 -15   2   9     7820.80     7961.55     62.33 o 
 -14   2   9     4063.88     3992.78     32.22 o 
 -13   2   9     1356.96     1351.54     13.83 o 
 -12   2   9     2760.44     2554.28     21.44 o 
 -11   2   9    11883.36    11735.35     86.45 o 
 -10   2   9     2233.28     2207.01     22.79 o 
  -9   2   9     3256.31     3309.97     26.02 o 
  -8   2   9      881.54      849.20     25.59 o 
  -7   2   9       93.89       80.57      3.61 o 
  -6   2   9     3203.23     3589.22     28.06 o 
  -5   2   9     2565.49     2782.12     25.29 o 
  -4   2   9      458.86      467.16      7.87 o 
  -3   2   9      228.17      209.33      5.50 o 
  -2   2   9     1747.94     1815.07     16.38 o 
  -1   2   9     1407.78     1392.50      9.22 o 
   0   2   9      896.40      944.12      8.07 o 
   1   2   9       71.33       65.01      2.63 o 
   2   2   9       83.65       93.97      2.72 o 
   3   2   9      875.01      855.29      7.67 o 
   4   2   9        5.65        2.20      1.73 o 
   5   2   9        2.64        2.31      1.72 o 
   6   2   9       32.19        7.96      1.99 o 
   7   2   9        5.35        3.69      2.54 o 
   8   2   9      213.37      208.58      4.56 o 
   9   2   9     3592.02     3629.96     24.51 o 
  10   2   9      226.40      245.82      5.53 o 
  11   2   9      551.86      522.25      8.49 o 
  12   2   9     9567.58     9495.13     63.30 o 
  13   2   9       86.13       88.82      6.74 o 
  14   2   9     1126.51     1118.52     11.72 o 
  15   2   9       60.26       65.89      4.76 o 
  16   2   9        6.32        3.34      4.26 o 
  17   2   9       17.30       18.61      5.71 o 
  18   2   9     5746.86     5388.45     48.30 o 
  19   2   9      501.97      487.61     21.07 o 
  20   2   9     2173.08     2039.84     23.33 o 
  21   2   9      680.50      731.04     15.08 o 
  22   2   9      103.17      129.93      8.90 o 
  23   2   9       59.03       57.22      8.08 o 
  24   2   9      294.26      289.87     12.39 o 
  25   2   9       27.29       20.90      8.01 o 
  26   2   9        3.85        3.98      6.80 o 
  27   2   9      411.38      408.42     15.21 o 
  28   2   9      155.68      142.97     11.87 o 
  29   2   9      399.47      456.59     15.36 o 
  30   2   9      602.08      580.48     19.36 o 
  31   2   9       49.10       42.16     10.09 o 
 -33   3   9      945.49      965.88     22.23 o 
 -32   3   9      391.61      478.75     23.99 o 
 -31   3   9        3.55       12.55      9.76 o 
 -30   3   9      130.45      164.80     12.17 o 
 -29   3   9      108.78       89.76      9.80 o 
 -28   3   9       70.45       65.68      9.28 o 
 -27   3   9      153.36      145.80     10.05 o 
 -26   3   9       11.93       10.40      7.20 o 
 -25   3   9        5.64       17.68      7.62 o 
 -24   3   9     1069.53     1111.36     19.24 o 
 -23   3   9      285.82      295.38      9.89 o 
 -22   3   9       24.84       24.86      6.18 o 
 -21   3   9      307.56      327.67     10.28 o 
 -20   3   9      812.78      772.61     12.87 o 
 -19   3   9       32.89       37.82      6.43 o 
 -18   3   9       83.31      104.00      5.88 o 
 -17   3   9     1247.34     1186.16     17.68 o 
 -16   3   9     1289.84     1254.62     19.10 o 
 -15   3   9    10227.76    10259.74    105.04 o 
 -14   3   9    25822.27    25599.82    205.34 o 
 -13   3   9     4069.06     3990.81     31.89 o 
 -12   3   9    10208.41    10177.90     86.84 o 
 -11   3   9     5000.64     4781.19     44.08 o 
 -10   3   9     1932.05     1868.95     18.92 o 
  -9   3   9     1164.40     1070.71     17.34 o 
  -8   3   9       90.30       84.70      4.90 o 
  -7   3   9       38.31       42.86      4.33 o 
  -6   3   9      585.26      522.76      7.95 o 
  -5   3   9     3685.73     3721.14     34.00 o 
  -4   3   9      160.20      170.37      9.81 o 
  -3   3   9    13247.20    13486.47    104.67 o 
  -2   3   9    12253.75    12280.20    103.96 o 
  -1   3   9     4367.89     4183.71     29.86 o 
   0   3   9    16401.51    16065.58    106.77 o 
   1   3   9     5837.45     5602.09     43.20 o 
   2   3   9     5854.51     5867.51     43.12 o 
   3   3   9     2445.34     2390.64     19.86 o 
   4   3   9      291.90      302.88      5.34 o 
   5   3   9       19.58       15.57      2.20 o 
   6   3   9      208.70      213.08      4.67 o 
   7   3   9     1589.37     1548.53     12.73 o 
   8   3   9      167.61      175.88      5.94 o 
   9   3   9    11327.41    11378.60     87.09 o 
  10   3   9    12306.30    12149.36     85.74 o 
  11   3   9      301.72      295.70     12.43 o 
  12   3   9     4126.50     4160.05     41.50 o 
  13   3   9     2118.66     2133.57     18.47 o 
  14   3   9     1132.04     1139.83     16.39 o 
  15   3   9     2056.23     2109.26     20.68 o 
  16   3   9      142.85      137.74      6.98 o 
  17   3   9        9.29        7.02      4.29 o 
  18   3   9      337.75      362.00     13.74 o 
  19   3   9      588.85      577.65     10.95 o 
  20   3   9      144.68      147.93      9.54 o 
  21   3   9      260.69      258.24      9.57 o 
  22   3   9     3779.58     3714.58     37.77 o 
  23   3   9      812.79      851.87     17.11 o 
  24   3   9      464.40      481.33     12.16 o 
  25   3   9      171.82      213.83     15.36 o 
  26   3   9        1.05       -2.83      6.09 o 
  27   3   9      544.43      581.89     15.20 o 
  28   3   9       45.84       42.66      8.87 o 
  29   3   9        2.34       -4.07      7.70 o 
  30   3   9      229.55      246.75     13.93 o 
 -31   4   9      220.85      235.34     14.98 o 
 -30   4   9      742.04      746.14     22.79 o 
 -29   4   9      495.88      555.50     17.44 o 
 -28   4   9      109.65      122.34     12.44 o 
 -27   4   9       21.14       30.45      7.88 o 
 -26   4   9      605.41      623.28     14.36 o 
 -25   4   9       22.62       14.21      9.61 o 
 -24   4   9      282.60      288.20     12.47 o 
 -23   4   9     2449.71     2429.89     28.15 o 
 -22   4   9        3.80       12.97      8.01 o 
 -21   4   9       78.35       77.50      7.69 o 
 -20   4   9      116.01      103.22      6.83 o 
 -19   4   9        7.85        6.04      4.48 o 
 -18   4   9       53.08       50.93      5.88 o 
 -17   4   9       21.81       35.75      5.22 o 
 -16   4   9       21.95       24.24      5.11 o 
 -15   4   9      425.96      439.07      9.00 o 
 -14   4   9      656.21      630.17      9.61 o 
 -13   4   9       56.04       51.35      4.17 o 
 -12   4   9     4117.54     4004.86     32.86 o 
 -11   4   9     9147.35     9015.27     73.01 o 
 -10   4   9     1341.13     1330.07     15.83 o 
  -9   4   9     1640.73     1603.34     16.45 o 
  -8   4   9     3975.13     3970.26     33.55 o 
  -7   4   9       50.32       55.44      4.86 o 
  -6   4   9     1608.68     1648.58     14.65 o 
  -5   4   9      826.05      812.23      7.21 o 
  -4   4   9      443.15      438.36      5.00 o 
  -3   4   9       36.56       54.29      6.05 o 
  -2   4   9      189.60      177.54      4.09 o 
  -1   4   9      525.98      531.67      9.21 o 
   0   4   9       20.76       44.95      8.02 o 
   1   4   9      315.61      291.36      8.39 o 
   2   4   9        0.58        4.29      5.89 o 
   3   4   9       17.90       14.12      5.54 o 
   4   4   9      113.35      113.77      7.61 o 
   5   4   9      651.80      687.49     12.47 o 
   6   4   9     1042.26     1023.46     15.49 o 
   7   4   9      645.00      664.70     30.95 o 
   8   4   9     1618.85     1712.32     73.69 o 
   9   4   9     9193.00     8876.86     68.54 o 
  10   4   9     3549.87     3400.86     42.73 o 
  11   4   9     1793.35     1729.29     19.54 o 
  12   4   9     5711.57     5554.27     48.20 o 
  13   4   9        5.33        6.24      3.73 o 
  14   4   9      970.99      946.96     11.79 o 
  15   4   9     1376.14     1362.04     17.01 o 
  16   4   9       33.01       30.21      5.62 o 
  17   4   9       96.09       93.63      7.78 o 
  18   4   9        2.69        4.12      5.17 o 
  19   4   9      350.96      332.46      9.81 o 
  20   4   9      220.73      228.44      8.75 o 
  21   4   9        1.40       -0.04      6.11 o 
  22   4   9       15.32       11.36      6.38 o 
  23   4   9        2.42        2.99      5.21 o 
  24   4   9      384.46      378.80     13.12 o 
  25   4   9       62.21       60.38      9.97 o 
  26   4   9      369.27      389.60     14.24 o 
  27   4   9     1715.04     1734.66     43.75 o 
  28   4   9       54.18       63.93     10.06 o 
 -29   5   9       64.72       51.07     11.27 o 
 -28   5   9      201.08      203.72     12.28 o 
 -27   5   9      729.84      701.60     17.04 o 
 -26   5   9     1119.02     1113.43     22.99 o 
 -25   5   9       94.18      110.94      8.81 o 
 -24   5   9      452.87      442.94     13.51 o 
 -23   5   9      503.83      550.00     12.26 o 
 -22   5   9       35.82       43.60      6.44 o 
 -21   5   9       93.10      113.63     13.82 o 
 -20   5   9      522.12      531.13     11.33 o 
 -19   5   9      207.63      222.77      9.51 o 
 -18   5   9      663.49      661.90     12.03 o 
 -17   5   9      141.32      143.70      7.25 o 
 -16   5   9       30.74       28.54      5.02 o 
 -15   5   9       57.08       61.49      5.66 o 
 -14   5   9       39.62       51.45      4.88 o 
 -13   5   9        1.78        2.91      4.19 o 
 -12   5   9       22.85       17.01      4.28 o 
 -11   5   9     2055.92     2040.25     20.14 o 
 -10   5   9      588.17      589.52      9.03 o 
  -9   5   9     2879.72     2844.09     25.29 o 
  -8   5   9       81.10       78.64      4.01 o 
  -7   5   9      153.77      151.98      5.49 o 
  -6   5   9      221.95      216.61      5.19 o 
  -5   5   9        1.93       -0.53      1.58 o 
  -4   5   9       28.09       27.97      1.69 o 
  -3   5   9       36.33       35.91      4.59 o 
  -2   5   9       16.52       21.95      4.45 o 
  -1   5   9       33.78       36.09      5.23 o 
   0   5   9      555.87      523.47     10.44 o 
   1   5   9      129.94      132.69      7.26 o 
   2   5   9      407.45      423.21      9.52 o 
   3   5   9      974.47      967.96     22.50 o 
   4   5   9      779.71      807.56     14.57 o 
   5   5   9      720.60      795.02     38.15 o 
   6   5   9     3200.31     3306.62     43.95 o 
   7   5   9      787.97      779.61     17.35 o 
   8   5   9      867.96      848.77     16.20 o 
   9   5   9      568.61      551.16     13.57 o 
  10   5   9     1243.30     1204.16     19.63 o 
  11   5   9     1587.07     1577.02     27.75 o 
  12   5   9      221.60      236.23     16.09 o 
  13   5   9     1500.79     1469.82     24.79 o 
  14   5   9      131.53      128.85      8.92 o 
  15   5   9     3061.80     2844.44     29.49 o 
  16   5   9     1565.34     1511.74     29.18 o 
  17   5   9      150.85      160.51     14.79 o 
  18   5   9     1002.37     1027.40     24.88 o 
  19   5   9      210.52      200.01     14.85 o 
  20   5   9      275.16      270.84     18.32 o 
  21   5   9     2283.72     2273.01     43.31 o 
  22   5   9      786.51      752.46     24.71 o 
  23   5   9      401.12      403.65     21.25 o 
  24   5   9      967.20      940.37     31.10 o 
  25   5   9       11.98        6.52     24.05 o 
  26   5   9      276.18      281.44     32.14 o 
 -27   6   9      254.94      243.95     16.68 o 
 -26   6   9      783.28      861.77     23.41 o 
 -25   6   9       23.02        4.24      8.77 o 
 -24   6   9       96.78       93.64     12.43 o 
 -23   6   9       22.41       16.65      8.69 o 
 -22   6   9       32.61       25.55      9.34 o 
 -21   6   9       55.12       46.68     10.41 o 
 -20   6   9      129.12      116.82     10.89 o 
 -19   6   9        6.11        6.05      5.78 o 
 -18   6   9        8.12       10.78      5.10 o 
 -17   6   9      736.06      725.24     14.89 o 
 -16   6   9      163.88      138.25      7.66 o 
 -15   6   9      476.85      466.17     13.23 o 
 -14   6   9     1871.66     1804.64     21.25 o 
 -13   6   9      379.98      380.39     34.01 o 
 -12   6   9       43.85       42.63      6.84 o 
 -11   6   9       41.85       33.50      7.40 o 
 -10   6   9      644.41      583.24      9.90 o 
  -9   6   9       71.92       71.87      4.38 o 
  -8   6   9      195.96      185.66      5.64 o 
  -7   6   9       65.86       64.68      3.55 o 
  -6   6   9      129.77      129.92      6.05 o 
  -5   6   9        0.83        2.48      3.62 o 
  -4   6   9      142.24      146.48      9.70 o 
  -3   6   9      265.66      284.14      7.99 o 
  -2   6   9      405.11      402.50     10.88 o 
  -1   6   9       45.85       52.33      7.02 o 
   0   6   9       44.77       54.43      7.34 o 
   1   6   9       81.94       91.43     10.12 o 
   2   6   9      132.64      381.95    180.93 o 
   3   6   9     1794.73     1864.74     24.33 o 
   4   6   9      149.75      166.22      9.35 o 
   5   6   9        3.06        5.32      5.18 o 
   6   6   9      988.66     1057.99     23.10 o 
   7   6   9       69.01       69.85     11.33 o 
   8   6   9       58.83       78.58     15.51 o 
   9   6   9      522.46      516.10     15.42 o 
  10   6   9        6.83        0.74      7.84 o 
  11   6   9       59.36       68.04     11.75 o 
  12   6   9     1007.60     1021.57     29.64 o 
  13   6   9      944.25      908.88     27.37 o 
  14   6   9        0.12       -0.53      7.75 o 
  15   6   9     1121.77     1077.33     23.72 o 
  16   6   9       72.88       81.09     12.32 o 
  17   6   9        0.00        6.45      8.38 o 
  18   6   9      117.23       95.77     13.77 o 
  19   6   9      158.12      188.10     21.16 o 
  20   6   9       79.16       66.45     14.22 o 
  21   6   9      413.59      451.40     25.28 o 
  22   6   9      240.60      242.32     24.86 o 
  23   6   9      219.45      221.34     19.47 o 
 -23   7   9       27.19       24.68      9.25 o 
 -22   7   9       78.99       89.11     10.46 o 
 -21   7   9      489.79      498.32     14.07 o 
 -20   7   9      154.81      135.94     12.17 o 
 -19   7   9        8.57       12.24      7.54 o 
 -18   7   9      159.47      198.03     20.28 o 
 -17   7   9      445.32      455.87     12.09 o 
 -16   7   9      116.34      118.08     17.55 o 
 -15   7   9      990.53      982.64     20.46 o 
 -14   7   9       70.92       68.57      7.22 o 
 -13   7   9      468.44      518.64     78.78 o 
 -12   7   9     1016.53     1043.47     24.29 o 
 -11   7   9        0.98       -2.58      6.58 o 
 -10   7   9        0.63        1.97      7.49 o 
  -9   7   9      468.84      461.23     13.79 o 
  -8   7   9       63.83       65.53     14.68 o 
  -7   7   9       35.24       17.12      6.16 o 
  -6   7   9      179.24      186.11      9.59 o 
  -5   7   9      602.88      585.57     16.37 o 
  -4   7   9        0.25        2.34      5.54 o 
  -3   7   9      339.68      350.34     10.93 o 
  -2   7   9     1778.21     1782.76     24.53 o 
  -1   7   9      793.64      756.59     17.59 o 
   0   7   9     1567.60     1530.19     25.25 o 
   1   7   9      325.19      323.07     13.40 o 
   2   7   9        8.72        9.47      7.70 o 
   3   7   9      247.63      262.77     10.92 o 
   4   7   9        0.04       -0.59      6.16 o 
   5   7   9        4.87        1.63      6.58 o 
   6   7   9      852.17      841.67     17.51 o 
   7   7   9     1815.72     1848.70     27.15 o 
   8   7   9      720.93      749.06     39.16 o 
   9   7   9      363.14      494.81    126.58 o 
  10   7   9     1445.74     1474.73     27.32 o 
  11   7   9       20.43       12.13     16.56 o 
  12   7   9      166.44      183.48     15.65 o 
  13   7   9       41.65       33.76     13.96 o 
  14   7   9       36.81       38.30     12.76 o 
  15   7   9     1080.25     1064.14     25.37 o 
  16   7   9      115.63      142.27     21.54 o 
  17   7   9        0.69       -2.12     10.16 o 
  18   7   9       31.22       13.35     12.32 o 
  19   7   9       36.20       40.78     14.34 o 
  20   7   9       76.57       65.64     16.27 o 
 -18   8   9        7.29       13.17     12.77 o 
 -17   8   9        2.41       -2.47     11.13 o 
 -16   8   9        0.03        2.45     15.75 o 
 -15   8   9      227.89      232.10     29.17 o 
 -14   8   9        7.12       -3.42      8.89 o 
 -13   8   9      187.99      175.68     19.50 o 
 -12   8   9       71.66       45.26     40.05 o 
 -11   8   9      345.21      302.88     19.71 o 
 -10   8   9      482.64      638.61     30.28 o 
  -9   8   9      404.31      370.54     25.68 o 
  -8   8   9      592.85      582.08     23.90 o 
  -7   8   9      757.95      732.75     45.37 o 
  -6   8   9      170.35      200.38     20.92 o 
  -5   8   9       15.60       16.11     14.21 o 
  -4   8   9       49.46       25.81     24.69 o 
  -3   8   9        0.85        3.58      8.48 o 
  -2   8   9       83.41       94.09     16.03 o 
  -1   8   9        0.02        5.69      8.45 o 
   0   8   9       65.99       58.06      9.03 o 
   1   8   9      183.95      175.43     11.29 o 
   2   8   9       16.78       12.68      6.69 o 
   3   8   9      121.88      114.85     10.77 o 
   4   8   9      314.60      295.98     11.82 o 
   5   8   9       91.63       80.24     10.57 o 
   6   8   9      338.08      365.96     13.11 o 
   7   8   9        1.50       -3.14      7.11 o 
   8   8   9       30.78       23.96     10.78 o 
   9   8   9      763.36      755.10     23.77 o 
  10   8   9      160.01      222.62     66.10 o 
  11   8   9      168.70      183.88     15.28 o 
  12   8   9      855.29      871.82     24.31 o 
  13   8   9      111.96      295.09     87.25 o 
  14   8   9      642.08      661.81     22.52 o 
  15   8   9       77.40       78.38     18.21 o 
  -9   9   9        7.15        0.95      8.12 o 
  -8   9   9       20.26       31.25     13.32 o 
  -7   9   9        9.10       25.78     22.48 o 
  -6   9   9      460.34      443.31     23.01 o 
  -5   9   9      213.40      249.27     28.47 o 
  -4   9   9        9.41        0.16     10.87 o 
  -3   9   9      214.83      242.36     34.06 o 
  -2   9   9      561.46      598.28     26.54 o 
  -1   9   9      253.56      274.79     22.02 o 
   0   9   9      752.64      847.16     25.09 o 
   1   9   9      167.08      201.21     16.69 o 
   2   9   9      255.68      260.34     21.79 o 
   3   9   9      279.63      321.27     22.78 o 
   4   9   9       74.44       81.38     23.52 o 
   5   9   9      228.58      208.83     21.88 o 
   6   9   9       10.00        3.01     13.32 o 
 -34   0  10      248.83      247.71     45.50 o 
 -33   0  10      124.66      105.39     16.98 o 
 -32   0  10      268.22      285.12     36.20 o 
 -31   0  10      190.73      205.07     37.25 o 
 -30   0  10      740.86      717.22     29.66 o 
 -29   0  10     1738.21     1799.56     89.65 o 
 -28   0  10       41.37       35.84     17.38 o 
 -27   0  10      389.14      399.20     25.92 o 
 -26   0  10     1027.70     1086.26     63.95 o 
 -25   0  10       23.72       25.52     14.71 o 
 -24   0  10     1529.46     1473.41     37.07 o 
 -23   0  10     1546.91     1452.34     35.92 o 
 -22   0  10     1527.64     1501.91     34.65 o 
 -21   0  10     1086.53     1025.42     28.32 o 
 -20   0  10       16.43        1.09     11.18 o 
 -19   0  10        0.26       -1.80      8.77 o 
 -18   0  10     5974.21     6013.80     85.11 o 
 -17   0  10      305.40      263.84     15.94 o 
 -16   0  10     1014.83      955.12     20.34 o 
 -15   0  10     1311.58     1227.96     32.60 o 
 -14   0  10     3091.05     3019.47     42.11 o 
 -13   0  10      346.28      371.09     23.89 o 
 -12   0  10      810.16      880.67     27.78 o 
 -11   0  10      113.50      134.87     12.50 o 
 -10   0  10      661.68      697.28     14.08 o 
  -9   0  10     1218.63     1384.81     16.07 o 
  -8   0  10      723.49      779.72     16.98 o 
  -7   0  10      345.82      308.69     11.93 o 
  -6   0  10     2553.56     2935.76     27.71 o 
  -5   0  10     6795.33     7489.98     68.12 o 
  -4   0  10     1059.41      994.86     11.32 o 
  -3   0  10    11745.26    12438.57    113.69 o 
  -2   0  10    19929.83    21728.84    180.40 o 
  -1   0  10     4351.95     4529.85     35.89 o 
   0   0  10    14531.90    15749.41    134.30 o 
   1   0  10     9568.65    10200.43     88.25 o 
   2   0  10     3886.82     4033.68     33.90 o 
   3   0  10     1201.08     1247.62     13.02 o 
   4   0  10     1945.84     1941.01     18.45 o 
   5   0  10      286.10      272.92      6.02 o 
   6   0  10      194.71      179.98     15.29 o 
   7   0  10        0.04        6.84      3.62 o 
   8   0  10     5789.33     6096.27     59.24 o 
   9   0  10     7084.44     6882.57     75.58 o 
  10   0  10     1552.89     1600.68     22.31 o 
  11   0  10      511.72      539.93     18.45 o 
  12   0  10       51.94       31.62      5.57 o 
  13   0  10     3866.89     3637.92     39.96 o 
  14   0  10     1401.13     1476.20    120.75 o 
  15   0  10    38444.95    36942.66    403.67 o 
  16   0  10     9317.18     8646.88     92.09 o 
  17   0  10     7771.28     7212.25     78.58 o 
  18   0  10     2807.21     2359.58     38.56 o 
  19   0  10      103.96       82.17     10.49 o 
  20   0  10     5537.30     5245.28     78.98 o 
  21   0  10     2081.36     2006.26     43.34 o 
  22   0  10     2909.76     2736.40     40.32 o 
  23   0  10      107.87      112.63     12.27 o 
  24   0  10       27.31       29.23      9.77 o 
  25   0  10      458.90      428.98     16.97 o 
  26   0  10        0.51        0.76      8.86 o 
  27   0  10     1417.52     1490.53     32.46 o 
  28   0  10     1109.79     1151.53     33.95 o 
  29   0  10     1133.23     1154.21     31.14 o 
  30   0  10     3073.94     3177.72     51.06 o 
  31   0  10       15.73       20.06     17.06 o 
 -34   1  10       20.42       21.08     11.69 o 
 -33   1  10      334.50      353.73     18.43 o 
 -32   1  10      915.12      952.45     20.45 o 
 -31   1  10       51.92       55.18     11.92 o 
 -30   1  10      122.63      136.42     11.76 o 
 -29   1  10     1931.33     1866.47     29.98 o 
 -28   1  10       40.55       37.89     10.30 o 
 -27   1  10      305.06      315.93     14.12 o 
 -26   1  10     2323.04     2178.86     28.80 o 
 -25   1  10        0.03       -6.65      6.65 o 
 -24   1  10        7.39        0.89      9.24 o 
 -23   1  10       50.16       45.30      8.44 o 
 -22   1  10      503.22      473.00     13.21 o 
 -21   1  10       16.49       11.84      7.06 o 
 -20   1  10      547.69      539.30     16.34 o 
 -19   1  10      204.40      215.51     11.92 o 
 -18   1  10      493.44      486.68     12.88 o 
 -17   1  10     8193.06     8130.13     77.27 o 
 -16   1  10       53.93       51.04      7.74 o 
 -15   1  10      685.97      710.97     17.26 o 
 -14   1  10     8052.32     7904.78     91.70 o 
 -13   1  10     2012.89     1986.50     22.20 o 
 -12   1  10      348.47      308.36      7.77 o 
 -11   1  10      754.91      747.94     11.41 o 
 -10   1  10       20.56       15.22      4.16 o 
  -9   1  10     1218.02     1281.93     10.64 o 
  -8   1  10     3799.58     3837.17     28.72 o 
  -7   1  10     2443.30     2553.05     19.03 o 
  -6   1  10     5088.98     5459.59     35.73 o 
  -5   1  10     3680.76     3995.66     25.86 o 
  -4   1  10     2210.46     2377.43     22.17 o 
  -3   1  10       70.51       67.49      4.49 o 
  -2   1  10      715.42      632.55      5.10 o 
  -1   1  10        1.02        1.83      1.30 o 
   0   1  10      430.71      498.04      5.18 o 
   1   1  10      603.33      642.56      5.98 o 
   2   1  10        1.47        4.23      1.90 o 
   3   1  10     6902.45     7520.95     55.35 o 
   4   1  10     1448.31     1449.31     11.70 o 
   5   1  10     1930.93     1879.42     18.39 o 
   6   1  10     4309.91     4328.95     30.96 o 
   7   1  10     2071.87     2169.94     15.95 o 
   8   1  10     2377.74     2430.15     18.65 o 
   9   1  10     2837.88     2850.92     25.14 o 
  10   1  10      791.09      762.92     11.50 o 
  11   1  10       72.38       86.06      4.73 o 
  12   1  10        8.12       12.72      3.79 o 
  13   1  10       18.00       21.71      4.10 o 
  14   1  10     1405.83     1306.96     15.83 o 
  15   1  10      485.44      437.76     19.19 o 
  16   1  10     1692.87     1585.05     16.94 o 
  17   1  10        2.42        6.46      5.22 o 
  18   1  10     8051.72     7447.76     58.74 o 
  19   1  10     1484.94     1393.53     18.04 o 
  20   1  10       42.10       50.53      7.15 o 
  21   1  10     3193.28     2924.55     29.62 o 
  22   1  10      204.14      190.66      8.74 o 
  23   1  10       34.83       40.98      7.40 o 
  24   1  10      234.10      242.00     11.23 o 
  25   1  10      113.24      103.28     10.56 o 
  26   1  10        7.61       -0.06      6.35 o 
  27   1  10      328.23      314.73     13.47 o 
  28   1  10      216.27      227.61     14.08 o 
  29   1  10      348.74      368.37     14.45 o 
  30   1  10      276.59      296.36     14.60 o 
 -34   2  10      307.27      305.68     19.56 o 
 -33   2  10     1091.52     1092.27     24.54 o 
 -32   2  10      126.40      126.34     15.16 o 
 -31   2  10        0.10        0.78      8.99 o 
 -30   2  10     1388.18     1408.96     23.91 o 
 -29   2  10      585.62      600.87     19.01 o 
 -28   2  10      132.57      145.98     12.55 o 
 -27   2  10      433.59      431.69     14.08 o 
 -26   2  10     1907.10     1901.14     26.35 o 
 -25   2  10      333.32      326.87     12.67 o 
 -24   2  10      971.37      948.11     16.78 o 
 -23   2  10     1847.47     1855.75     23.56 o 
 -22   2  10      899.22      874.29     15.91 o 
 -21   2  10     2096.70     2139.18     26.68 o 
 -20   2  10     4498.16     4257.40     40.45 o 
 -19   2  10       25.72       26.47      6.69 o 
 -18   2  10     1668.89     1553.44     21.44 o 
 -17   2  10     2975.51     2876.43     27.94 o 
 -16   2  10      326.73      322.77      7.63 o 
 -15   2  10       79.22       86.44      6.15 o 
 -14   2  10     2005.55     1896.08     18.36 o 
 -13   2  10      167.79      168.36      5.41 o 
 -12   2  10     3481.20     3334.21     26.36 o 
 -11   2  10    10710.49    10621.31     92.47 o 
 -10   2  10     1467.12     1427.48     15.21 o 
  -9   2  10    13568.73    14384.19    111.23 o 
  -8   2  10    13616.53    13982.79    105.88 o 
  -7   2  10     2907.26     2983.58     24.88 o 
  -6   2  10    13472.09    13525.16    104.34 o 
  -5   2  10    23934.80    24666.53    244.17 o 
  -4   2  10     5878.90     6012.14     57.65 o 
  -3   2  10     6291.98     6710.96     56.28 o 
  -2   2  10        0.87        0.99      2.16 o 
  -1   2  10       41.23       48.59      2.46 o 
   0   2  10     2243.94     2316.98     21.49 o 
   1   2  10     3127.83     3150.82     21.47 o 
   2   2  10        3.23        5.76      1.82 o 
   3   2  10     2492.99     2619.86     17.69 o 
   4   2  10     5098.14     5064.96     31.80 o 
   5   2  10      650.95      668.09      7.27 o 
   6   2  10     5845.80     5759.96     39.85 o 
   7   2  10     7865.84     7802.60     50.58 o 
   8   2  10     4250.13     4124.93     33.79 o 
   9   2  10     2202.27     2160.54     17.17 o 
  10   2  10        0.73        2.37      3.13 o 
  11   2  10       79.87       82.31      4.26 o 
  12   2  10      118.00      112.22      5.96 o 
  13   2  10     2061.88     2058.63     17.88 o 
  14   2  10      500.44      523.05     10.29 o 
  15   2  10       54.82       76.59      5.35 o 
  16   2  10     2974.22     2897.58     32.33 o 
  17   2  10      530.69      473.82     12.71 o 
  18   2  10     2988.02     2913.74     26.93 o 
  19   2  10       13.76       10.77      5.81 o 
  20   2  10      194.89      204.89     12.22 o 
  21   2  10     2711.30     2582.20     27.35 o 
  22   2  10      508.13      491.89     12.48 o 
  23   2  10      102.18       93.76      8.32 o 
  24   2  10       44.42       39.34      8.45 o 
  25   2  10      342.50      335.90     13.72 o 
  26   2  10       21.64       14.50      7.99 o 
  27   2  10      482.43      510.93     15.27 o 
  28   2  10      367.68      375.32     15.02 o 
  29   2  10       53.49       46.64     10.97 o 
  30   2  10      511.98      513.34     16.00 o 
 -32   3  10      736.59      759.02     22.85 o 
 -31   3  10       32.64       37.21     12.30 o 
 -30   3  10      524.00      516.10     18.12 o 
 -29   3  10      634.43      655.03     17.02 o 
 -28   3  10       12.96       17.29      7.37 o 
 -27   3  10       69.86       75.31      8.49 o 
 -26   3  10      328.87      303.91     11.45 o 
 -25   3  10      250.40      240.81     12.99 o 
 -24   3  10      192.00      198.84      9.79 o 
 -23   3  10      292.77      276.59     10.39 o 
 -22   3  10       35.49       37.85      7.68 o 
 -21   3  10      573.81      571.75     10.66 o 
 -20   3  10       71.09       52.99      7.77 o 
 -19   3  10      219.25      204.22      6.90 o 
 -18   3  10      683.25      639.73     10.51 o 
 -17   3  10     1007.73      934.09     11.98 o 
 -16   3  10      824.67      810.22     10.92 o 
 -15   3  10      543.60      575.11     16.45 o 
 -14   3  10     5338.20     5189.69     42.19 o 
 -13   3  10      137.60      126.81      6.25 o 
 -12   3  10     4049.64     3956.91     38.99 o 
 -11   3  10     4220.57     3989.46     37.78 o 
 -10   3  10      791.30      760.98     10.88 o 
  -9   3  10      570.32      530.02      8.73 o 
  -8   3  10        0.59        1.67      2.91 o 
  -7   3  10       10.70        9.20      3.09 o 
  -6   3  10      453.98      449.45     10.30 o 
  -5   3  10      912.75      970.53     10.15 o 
  -4   3  10       71.28       61.15      7.69 o 
  -3   3  10       75.40       87.33      3.53 o 
  -2   3  10       82.31       81.88      3.80 o 
  -1   3  10      374.61      346.19      4.34 o 
   0   3  10        0.96        4.34      1.73 o 
   1   3  10      942.03      969.32      8.15 o 
   2   3  10      233.30      238.04      4.74 o 
   3   3  10      770.16      742.56      6.85 o 
   4   3  10     1285.25     1254.66     10.41 o 
   5   3  10      408.22      410.90      5.20 o 
   6   3  10        1.28        7.70      2.64 o 
   7   3  10       31.84       31.85      3.53 o 
   8   3  10      454.96      449.89      7.21 o 
   9   3  10      247.97      235.01      8.08 o 
  10   3  10      210.14      199.61      6.20 o 
  11   3  10      140.90      141.39      5.98 o 
  12   3  10      618.09      582.45     14.31 o 
  13   3  10     3210.02     3136.45     31.08 o 
  14   3  10      361.26      344.74      7.89 o 
  15   3  10      932.20      824.19     11.33 o 
  16   3  10      112.58       95.80      5.31 o 
  17   3  10       96.68       92.86     11.27 o 
  18   3  10      139.77      133.36      9.98 o 
  19   3  10       15.58       17.44      5.97 o 
  20   3  10      143.79      157.25      8.11 o 
  21   3  10       22.61       26.01      7.50 o 
  22   3  10       14.59       17.94      6.68 o 
  23   3  10       28.48       32.83      7.46 o 
  24   3  10       11.82        8.08      5.92 o 
  25   3  10        3.71        7.60      7.06 o 
  26   3  10       13.13       28.79      8.41 o 
  27   3  10      956.49     1035.79     19.25 o 
  28   3  10      208.74      233.55     12.49 o 
  29   3  10       98.44      100.23     10.20 o 
 -31   4  10        6.69       11.26      7.91 o 
 -30   4  10      522.13      514.85     16.70 o 
 -29   4  10     1299.61     1354.08     34.68 o 
 -28   4  10      352.40      349.11     15.66 o 
 -27   4  10      328.03      314.28     15.89 o 
 -26   4  10       74.98       74.91     10.53 o 
 -25   4  10      302.79      311.59     12.69 o 
 -24   4  10      350.63      368.07     16.07 o 
 -23   4  10      385.94      411.58     13.48 o 
 -22   4  10      763.34      777.35     19.33 o 
 -21   4  10     1406.39     1429.04     20.07 o 
 -20   4  10     1792.67     1816.81     23.32 o 
 -19   4  10      174.43      184.51      8.00 o 
 -18   4  10      933.66      876.13     12.14 o 
 -17   4  10     2597.21     2560.17     26.46 o 
 -16   4  10      270.69      273.77     12.16 o 
 -15   4  10        0.05        5.35      3.50 o 
 -14   4  10     1117.87     1029.14     13.62 o 
 -13   4  10      980.51      946.62     18.71 o 
 -12   4  10     1262.15     1262.97     17.15 o 
 -11   4  10       83.17      106.48      8.67 o 
 -10   4  10      416.11      409.24     11.88 o 
  -9   4  10      607.44      590.04     10.68 o 
  -8   4  10      163.14      180.30      5.51 o 
  -7   4  10      725.03      704.12     12.52 o 
  -6   4  10     1009.52      962.95     10.99 o 
  -5   4  10     4557.21     4479.22     37.13 o 
  -4   4  10      403.85      381.86      5.89 o 
  -3   4  10      437.14      447.80      7.53 o 
  -2   4  10     1384.54     1355.76     13.07 o 
  -1   4  10      399.30      400.32      6.81 o 
   0   4  10     3797.55     3883.25     34.53 o 
   1   4  10      435.35      432.74     13.01 o 
   2   4  10       12.88       16.51      6.42 o 
   3   4  10      457.27      501.73     12.68 o 
   4   4  10       72.93       70.93      8.02 o 
   5   4  10       22.01       27.75      7.28 o 
   6   4  10      112.56      130.72      7.97 o 
   7   4  10        0.21       -0.78      5.27 o 
   8   4  10       50.70       57.02      8.87 o 
   9   4  10      225.82      238.69     11.95 o 
  10   4  10     2999.81     2879.22     36.03 o 
  11   4  10      185.39      177.81     12.15 o 
  12   4  10     3670.91     3626.65     29.56 o 
  13   4  10     3286.09     3233.18     27.82 o 
  14   4  10     1790.47     1744.87     18.87 o 
  15   4  10       48.31       42.57      4.71 o 
  16   4  10      612.91      567.15     17.21 o 
  17   4  10      208.54      216.20      9.47 o 
  18   4  10        0.63       -0.35      4.33 o 
  19   4  10        2.13        7.61      5.73 o 
  20   4  10      457.09      451.40     11.27 o 
  21   4  10      500.63      536.51     15.57 o 
  22   4  10      524.64      527.05     12.79 o 
  23   4  10      163.16      159.44      9.65 o 
  24   4  10      255.58      294.25     13.69 o 
  25   4  10      656.85      651.36     14.83 o 
  26   4  10     1018.09     1069.68     22.10 o 
  27   4  10        6.46       14.00      9.59 o 
 -29   5  10      115.90       81.61     17.86 o 
 -28   5  10       24.26       22.99     10.80 o 
 -27   5  10       47.79       68.18     11.11 o 
 -26   5  10      242.35      297.31     15.39 o 
 -25   5  10       72.50       71.20     12.22 o 
 -24   5  10       81.01       74.61      9.98 o 
 -23   5  10       73.97       91.21     10.03 o 
 -22   5  10       10.28        9.45      6.31 o 
 -21   5  10      433.72      453.79     11.81 o 
 -20   5  10      611.93      604.10     13.31 o 
 -19   5  10      134.80      142.22      8.34 o 
 -18   5  10      162.98      168.58     10.03 o 
 -17   5  10      662.46      630.18     11.46 o 
 -16   5  10       47.17       35.80      5.09 o 
 -15   5  10        8.00       11.66      4.70 o 
 -14   5  10      844.28      880.46     14.52 o 
 -13   5  10       31.97       25.23      5.28 o 
 -12   5  10       18.59       20.88      5.43 o 
 -11   5  10        7.70        3.74      3.74 o 
 -10   5  10      317.38      286.26      7.77 o 
  -9   5  10       88.38       87.39      4.78 o 
  -8   5  10      299.44      304.77      6.34 o 
  -7   5  10      336.32      348.93      8.15 o 
  -6   5  10       25.59       18.31      2.55 o 
  -5   5  10      391.87      397.91     26.93 o 
  -4   5  10      483.57      476.07     12.73 o 
  -3   5  10      718.32      759.03     10.52 o 
  -2   5  10      416.38      421.29      8.34 o 
  -1   5  10      295.65      297.33      7.25 o 
   0   5  10        0.39        0.35      2.87 o 
   1   5  10        7.21        9.13      4.73 o 
   2   5  10        0.06        1.02      3.88 o 
   3   5  10     4750.05     4701.24     77.66 o 
   4   5  10     1282.26     1224.73     21.45 o 
   5   5  10     1230.36     1226.44     21.72 o 
   6   5  10       57.44       43.05      8.57 o 
   7   5  10        0.17        4.15      7.49 o 
   8   5  10        2.44       -3.63      7.46 o 
   9   5  10      138.43      154.00     10.89 o 
  10   5  10      485.47      501.00     16.39 o 
  11   5  10      165.93      175.76     10.77 o 
  12   5  10       17.49       27.34      8.81 o 
  13   5  10      133.25      140.45     11.82 o 
  14   5  10       31.42       37.30      9.01 o 
  15   5  10      215.19      212.78     13.70 o 
  16   5  10       70.20       84.48     10.76 o 
  17   5  10       34.13       27.62     10.46 o 
  18   5  10      225.96      236.94     14.11 o 
  19   5  10        0.11        0.38      8.65 o 
  20   5  10      475.81      447.63     19.61 o 
  21   5  10      792.34      843.89     28.10 o 
  22   5  10       31.05       26.42     16.78 o 
  23   5  10       83.12       91.46     20.41 o 
  24   5  10      928.56      942.20     53.69 o 
  25   5  10       62.71       36.60     13.72 o 
 -26   6  10      273.98      249.27     18.38 o 
 -25   6  10       17.08       18.91     10.70 o 
 -24   6  10      507.70      577.19     21.01 o 
 -23   6  10      195.57      196.00     14.27 o 
 -22   6  10       51.44       75.26     10.14 o 
 -21   6  10       85.28       92.85     12.58 o 
 -20   6  10      394.74      408.06     13.76 o 
 -19   6  10       52.45       57.91      8.38 o 
 -18   6  10      240.98      227.90     11.36 o 
 -17   6  10      582.48      593.15     13.53 o 
 -16   6  10       50.65       44.37      6.07 o 
 -15   6  10        4.10        2.63      5.75 o 
 -14   6  10      225.11      224.12      8.11 o 
 -13   6  10       72.53       60.88      6.50 o 
 -12   6  10       43.48       38.29      5.24 o 
 -11   6  10      180.21      167.11      9.27 o 
 -10   6  10       27.43       19.10      4.20 o 
  -9   6  10      217.23      201.30     11.57 o 
  -8   6  10       27.87       24.96      3.17 o 
  -7   6  10       88.01       86.60      4.05 o 
  -6   6  10        0.36        3.30      3.99 o 
  -5   6  10      109.94      104.82     15.24 o 
  -4   6  10       72.72       81.84      6.85 o 
  -3   6  10      973.76      937.04     39.42 o 
  -2   6  10     3960.69     3982.64    122.95 o 
  -1   6  10      387.03      391.01     11.73 o 
   0   6  10     5674.16     5862.88     67.22 o 
   1   6  10     3826.75     3763.61     43.08 o 
   2   6  10     2368.78     2339.06     35.39 o 
   3   6  10     1201.82     1139.97     16.73 o 
   4   6  10     2014.74     1957.95     36.14 o 
   5   6  10      997.30      981.96     20.42 o 
   6   6  10      198.97      278.19     92.72 o 
   7   6  10       12.02       16.47      8.86 o 
   8   6  10     1292.83     1324.83     23.88 o 
   9   6  10      124.67      128.94     11.86 o 
  10   6  10      331.11      339.28     14.56 o 
  11   6  10      129.54      146.34     11.46 o 
  12   6  10      318.00      358.09     16.86 o 
  13   6  10      158.64      180.47     13.56 o 
  14   6  10      197.56      192.72     14.19 o 
  15   6  10     1379.24     1364.09     30.95 o 
  16   6  10      436.64      418.56     17.07 o 
  17   6  10      745.65      757.41     24.29 o 
  18   6  10      901.77      944.62     27.45 o 
  19   6  10       57.50       55.55     15.16 o 
  20   6  10     1094.08     1070.32     27.78 o 
  21   6  10      177.43      194.65     16.44 o 
  22   6  10      868.74      938.15     46.62 o 
 -22   7  10       72.23       67.36      9.80 o 
 -21   7  10        0.47       10.10      9.89 o 
 -20   7  10      161.12      150.01     13.08 o 
 -19   7  10       36.27       39.76      8.99 o 
 -18   7  10        3.25        3.64      5.38 o 
 -17   7  10      240.91      241.78     11.89 o 
 -16   7  10       79.11       76.46     10.50 o 
 -15   7  10      174.54      205.01     34.37 o 
 -14   7  10      800.23      800.48     23.26 o 
 -13   7  10      344.22      492.64     95.63 o 
 -12   7  10      217.81      272.29     69.06 o 
 -11   7  10      250.99      300.90     16.09 o 
 -10   7  10        2.74       14.95     11.41 o 
  -9   7  10       13.84        0.59      7.37 o 
  -8   7  10       35.52       20.14     10.55 o 
  -7   7  10      169.11      176.34     12.05 o 
  -6   7  10      216.75      223.85     14.42 o 
  -5   7  10       35.03       14.94      8.34 o 
  -4   7  10      134.13      141.68     13.28 o 
  -3   7  10      160.89      169.53      9.57 o 
  -2   7  10       33.65       15.38      7.49 o 
  -1   7  10       25.26       10.32      7.86 o 
   0   7  10     1071.62     1089.53     23.82 o 
   1   7  10     1020.58     1058.53     34.02 o 
   2   7  10      358.10      374.48     14.81 o 
   3   7  10     1619.44     1663.01     26.93 o 
   4   7  10      305.41      318.57     13.79 o 
   5   7  10       36.90       31.41      8.06 o 
   6   7  10     1979.33     1963.53     29.80 o 
   7   7  10     1255.29     1253.46     23.14 o 
   8   7  10      520.66      503.23     17.29 o 
   9   7  10     1300.40     1309.32     24.72 o 
  10   7  10        6.70       11.25      9.04 o 
  11   7  10      348.27      361.89     17.09 o 
  12   7  10      193.24      220.47     17.01 o 
  13   7  10      376.49      378.98     17.66 o 
  14   7  10       63.49       54.29     12.89 o 
  15   7  10       35.21       36.74     12.22 o 
  16   7  10      110.23       91.09     26.39 o 
  17   7  10       56.79       51.43     15.15 o 
  18   7  10      947.03      951.16     32.38 o 
  19   7  10      404.13      400.93     21.31 o 
 -17   8  10      190.24      212.53     20.30 o 
 -16   8  10        6.66        6.36     14.55 o 
 -15   8  10       33.89       39.20     19.65 o 
 -14   8  10        3.58      -26.82     26.82 o 
 -13   8  10       84.97       25.24     32.81 o 
 -12   8  10      226.29      233.11     14.71 o 
 -11   8  10      457.23      489.48     20.24 o 
 -10   8  10      182.47      334.43    166.59 o 
  -9   8  10      216.70      327.75     48.71 o 
  -8   8  10     1930.62     2098.96     73.60 o 
  -7   8  10       30.44       23.64     16.24 o 
  -6   8  10     1997.63     2037.09     40.34 o 
  -5   8  10     1488.79     1471.98     28.91 o 
  -4   8  10      238.26      258.45     19.10 o 
  -3   8  10      406.62      463.63     22.06 o 
  -2   8  10      271.43      282.48     24.30 o 
  -1   8  10       39.21       27.28     16.29 o 
   0   8  10      100.94      119.53     29.10 o 
   1   8  10      200.00      202.19     19.82 o 
   2   8  10       33.51       49.31     18.21 o 
   3   8  10       30.23       38.53     14.05 o 
   4   8  10      253.56      285.51     20.40 o 
   5   8  10        2.42       -0.56     10.21 o 
   6   8  10       39.73       32.29     10.51 o 
   7   8  10       69.93       69.54     10.13 o 
   8   8  10       72.91       66.89      9.77 o 
   9   8  10       16.43       28.87     10.52 o 
  10   8  10        4.96        4.20      9.88 o 
  11   8  10      156.45      126.28     17.42 o 
  12   8  10       43.76       37.62     12.87 o 
  13   8  10       78.39       74.98     18.10 o 
  -7   9  10      128.34      127.44     21.49 o 
  -6   9  10       10.60       27.16     17.36 o 
  -5   9  10      163.43      165.46     16.33 o 
  -4   9  10       16.11       10.11     13.08 o 
  -3   9  10      147.95      144.33     16.37 o 
  -2   9  10      454.76      436.90     30.42 o 
  -1   9  10       88.03       99.25     22.60 o 
   0   9  10        5.54      -30.22     30.22 o 
   1   9  10      151.11      150.97     33.78 o 
   2   9  10      106.95       72.80     18.00 o 
   3   9  10       86.83       81.03     15.45 o 
 -34   1  11        1.77       11.37     11.28 o 
 -33   1  11        0.51      -10.91     10.91 o 
 -32   1  11       30.98       28.76     10.71 o 
 -31   1  11      142.20      134.25     12.89 o 
 -30   1  11      493.52      468.42     15.56 o 
 -29   1  11        9.87       14.58     10.85 o 
 -28   1  11     1059.36     1052.98     19.93 o 
 -27   1  11     1113.96     1159.62     21.78 o 
 -26   1  11       12.75       13.15      6.79 o 
 -25   1  11      391.60      364.11     18.08 o 
 -24   1  11      791.42      767.16     26.24 o 
 -23   1  11       51.23       43.37     10.45 o 
 -22   1  11      925.33      924.91     21.92 o 
 -21   1  11      293.57      316.37     12.45 o 
 -20   1  11      280.75      303.07     12.99 o 
 -19   1  11      643.07      644.50     16.91 o 
 -18   1  11     1760.05     1755.83     24.07 o 
 -17   1  11     9219.46     9169.02     87.98 o 
 -16   1  11     2167.25     2136.56     28.35 o 
 -15   1  11     8904.05     9001.81     85.92 o 
 -14   1  11     7103.26     6866.42     64.97 o 
 -13   1  11     1155.46     1118.82     15.21 o 
 -12   1  11      640.44      546.23     10.73 o 
 -11   1  11       11.27       12.85      4.67 o 
 -10   1  11       32.75       34.67      3.28 o 
  -9   1  11      527.85      489.73     11.99 o 
  -8   1  11     8395.62     8639.88     57.51 o 
  -7   1  11      852.59      929.89      9.06 o 
  -6   1  11     9612.79    10292.81     67.43 o 
  -5   1  11    16628.14    17433.59    135.54 o 
  -4   1  11     4354.06     4376.52     34.21 o 
  -3   1  11     4588.02     4595.86     33.10 o 
  -2   1  11     3289.98     3124.02     20.85 o 
  -1   1  11     2098.36     2101.87     15.76 o 
   0   1  11      303.53      269.52      3.92 o 
   1   1  11     2063.69     2102.50     14.60 o 
   2   1  11     1352.55     1350.77     11.12 o 
   3   1  11       87.97       80.62      5.68 o 
   4   1  11     1689.67     1728.00     12.93 o 
   5   1  11      358.59      366.49      5.35 o 
   6   1  11     9518.88     9640.73     61.34 o 
   7   1  11    15965.41    15650.46    188.25 o 
   8   1  11      814.60      777.90      8.45 o 
   9   1  11     9408.33     9169.41     60.56 o 
  10   1  11     8148.64     7943.03     53.13 o 
  11   1  11     1550.08     1518.49     15.11 o 
  12   1  11       65.75       66.00      4.80 o 
  13   1  11      173.15      156.19     10.12 o 
  14   1  11     1592.94     1501.05     16.51 o 
  15   1  11       44.78       60.39      5.64 o 
  16   1  11      719.66      670.67     10.46 o 
  17   1  11       20.97       25.13      6.15 o 
  18   1  11     2242.57     2014.29     21.97 o 
  19   1  11     7900.95     7573.51     68.02 o 
  20   1  11     1005.28      902.63     13.85 o 
  21   1  11      101.49      108.34      7.97 o 
  22   1  11      542.46      560.39     12.39 o 
  23   1  11       40.17       49.46      8.65 o 
  24   1  11      143.40      149.99     11.83 o 
  25   1  11        4.13       10.86      9.22 o 
  26   1  11      121.22      110.31     11.10 o 
  27   1  11       73.03       73.08      9.84 o 
  28   1  11      273.45      263.45     13.49 o 
  29   1  11      346.08      365.17     14.70 o 
  30   1  11      346.61      349.03     20.14 o 
 -33   2  11       52.67       77.48     12.41 o 
 -32   2  11      693.08      703.17     20.18 o 
 -31   2  11       84.29       88.42     12.84 o 
 -30   2  11       64.53       60.21     10.61 o 
 -29   2  11      138.01      138.02     12.54 o 
 -28   2  11        2.43        2.78      9.70 o 
 -27   2  11      161.53      142.68     14.91 o 
 -26   2  11       12.37       14.99      7.35 o 
 -25   2  11        2.53        0.25      6.93 o 
 -24   2  11       21.38       27.38      7.89 o 
 -23   2  11      499.56      501.88     11.81 o 
 -22   2  11       26.37       25.11      5.70 o 
 -21   2  11        6.22       -0.98      5.65 o 
 -20   2  11     2771.58     2718.14     29.30 o 
 -19   2  11       75.06       65.29      6.84 o 
 -18   2  11       44.01       50.76      5.79 o 
 -17   2  11       80.71       87.18      5.37 o 
 -16   2  11        4.61        0.24      3.21 o 
 -15   2  11      354.20      312.95     11.39 o 
 -14   2  11     3469.40     3322.82     28.95 o 
 -13   2  11      705.39      690.60     12.89 o 
 -12   2  11      405.14      395.28     14.89 o 
 -11   2  11     5672.49     5534.57     41.87 o 
 -10   2  11       13.19       21.73      4.33 o 
  -9   2  11     1212.55     1214.26     16.56 o 
  -8   2  11     2873.71     2895.91     25.48 o 
  -7   2  11        4.31        5.91      3.44 o 
  -6   2  11     3354.85     3410.66     29.58 o 
  -5   2  11     1747.41     1847.03     18.55 o 
  -4   2  11      318.00      360.40      7.25 o 
  -3   2  11     1666.59     1796.54     17.21 o 
  -2   2  11     2311.43     2439.83     22.06 o 
  -1   2  11      556.88      545.69      6.43 o 
   0   2  11     1318.61     1279.34     12.87 o 
   1   2  11     1695.47     1597.72     14.15 o 
   2   2  11        9.35       11.03      2.05 o 
   3   2  11     1579.43     1668.40     12.40 o 
   4   2  11      752.86      805.54      8.26 o 
   5   2  11     4447.56     4541.54     37.05 o 
   6   2  11     1536.55     1442.70     12.40 o 
   7   2  11     4533.17     4365.35     29.60 o 
   8   2  11     1923.10     1824.11     15.06 o 
   9   2  11     8823.26     8888.71     59.10 o 
  10   2  11      796.81      828.02      9.65 o 
  11   2  11     2631.47     2623.14     20.76 o 
  12   2  11     1903.84     1707.24     15.33 o 
  13   2  11      790.60      740.61     12.47 o 
  14   2  11      348.10      291.30      7.37 o 
  15   2  11      381.52      337.75      7.90 o 
  16   2  11      663.29      610.45     11.48 o 
  17   2  11      540.31      499.41     10.11 o 
  18   2  11     3743.63     3759.57     33.89 o 
  19   2  11      112.81      106.46      7.64 o 
  20   2  11      151.26      153.82      8.71 o 
  21   2  11     1109.62     1170.31     20.39 o 
  22   2  11      142.35      148.83      9.84 o 
  23   2  11      251.75      255.54     12.91 o 
  24   2  11      479.17      438.57     13.22 o 
  25   2  11      257.79      277.87     12.16 o 
  26   2  11       16.58       14.80      8.95 o 
  27   2  11        0.75        8.18      8.28 o 
  28   2  11      150.92      133.29     12.88 o 
  29   2  11      221.31      262.29     15.01 o 
 -32   3  11      838.98      788.61     19.84 o 
 -31   3  11      338.87      336.14     15.44 o 
 -30   3  11     1628.17     1630.77     27.05 o 
 -29   3  11     6535.82     6579.13     68.19 o 
 -28   3  11      236.85      263.21     27.26 o 
 -27   3  11      325.66      331.69     16.25 o 
 -26   3  11     3519.59     3556.44     46.38 o 
 -25   3  11      149.51      173.64     13.59 o 
 -24   3  11      748.60      711.66     15.35 o 
 -23   3  11     2820.13     2791.20     31.83 o 
 -22   3  11       11.00       17.88      7.37 o 
 -21   3  11       87.59       82.50      7.47 o 
 -20   3  11      171.01      197.50      9.58 o 
 -19   3  11        2.84        3.16      3.72 o 
 -18   3  11      425.06      453.26     12.36 o 
 -17   3  11     2909.47     2971.63     28.12 o 
 -16   3  11      465.95      486.13      8.64 o 
 -15   3  11      382.61      367.55      9.06 o 
 -14   3  11        3.91        3.58      3.14 o 
 -13   3  11        0.51        2.34      2.05 o 
 -12   3  11      106.11      113.07     17.56 o 
 -11   3  11     1905.25     1927.49     19.83 o 
 -10   3  11       24.40       33.35      6.61 o 
  -9   3  11      963.80     1069.17     13.13 o 
  -8   3  11     4558.35     4638.85     37.97 o 
  -7   3  11     2690.16     2681.98     29.51 o 
  -6   3  11      719.11      776.15     11.08 o 
  -5   3  11      576.59      595.21      8.37 o 
  -4   3  11        0.01        6.04      2.53 o 
  -3   3  11     4350.04     4489.71     49.60 o 
  -2   3  11      466.96      471.30      7.34 o 
  -1   3  11       51.64       52.66      3.09 o 
   0   3  11     2209.67     2176.74     14.89 o 
   1   3  11      721.93      654.10      6.06 o 
   2   3  11      358.64      342.74      9.57 o 
   3   3  11      565.23      549.99      6.73 o 
   4   3  11     1552.81     1570.79     14.79 o 
   5   3  11       43.15       60.39      4.90 o 
   6   3  11     1222.68     1176.57     11.93 o 
   7   3  11     5854.04     5688.55     38.48 o 
   8   3  11     2358.23     2371.25     18.60 o 
   9   3  11      674.43      688.06      8.21 o 
  10   3  11      497.76      479.32     10.04 o 
  11   3  11       68.81       63.57      5.33 o 
  12   3  11     5211.61     5211.57     39.93 o 
  13   3  11      399.42      438.86     12.82 o 
  14   3  11      705.49      685.72     11.29 o 
  15   3  11      178.74      132.46      9.09 o 
  16   3  11      528.10      508.01      9.83 o 
  17   3  11      414.64      418.62     10.40 o 
  18   3  11        1.12       -0.75      5.35 o 
  19   3  11     1236.87     1195.85     15.77 o 
  20   3  11     1115.54     1135.29     20.09 o 
  21   3  11       92.50       99.68      8.17 o 
  22   3  11      107.98      109.72      8.72 o 
  23   3  11     1372.29     1336.87     21.85 o 
  24   3  11      797.36      825.79     17.18 o 
  25   3  11       26.22       24.66      7.65 o 
  26   3  11        0.41       11.21      8.07 o 
  27   3  11      698.46      668.26     18.60 o 
  28   3  11      245.78      233.60     12.63 o 
 -30   4  11       40.50       30.12     14.82 o 
 -29   4  11      398.86      451.72     22.96 o 
 -28   4  11       74.41       61.74     13.61 o 
 -27   4  11      154.25      166.66     14.27 o 
 -26   4  11        9.79        8.02      6.73 o 
 -25   4  11       37.25       27.87      6.73 o 
 -24   4  11      106.14      140.18      9.81 o 
 -23   4  11      874.70      889.09     15.48 o 
 -22   4  11       36.74       39.97      6.09 o 
 -21   4  11      257.61      269.97      8.62 o 
 -20   4  11     4546.71     4610.17     45.47 o 
 -19   4  11      101.05      108.99     17.19 o 
 -18   4  11     1579.56     1565.55     19.62 o 
 -17   4  11     7609.58     7405.01     61.77 o 
 -16   4  11      481.39      458.25      7.83 o 
 -15   4  11      462.94      427.59     11.66 o 
 -14   4  11      111.63      123.37      8.14 o 
 -13   4  11       15.30       15.25      7.08 o 
 -12   4  11      790.31      759.75     13.75 o 
 -11   4  11       14.59       13.62      5.35 o 
 -10   4  11       79.65       62.88      4.86 o 
  -9   4  11     2682.79     2723.25     27.80 o 
  -8   4  11     3138.33     3161.22     28.37 o 
  -7   4  11     1147.67     1112.60     13.43 o 
  -6   4  11     3105.92     3080.36     33.96 o 
  -5   4  11     5137.97     4972.79     38.28 o 
  -4   4  11       17.14       19.79      2.73 o 
  -3   4  11     1268.30     1201.05     11.24 o 
  -2   4  11      904.70      812.65     10.67 o 
  -1   4  11      458.31      451.64      5.55 o 
   0   4  11        3.25        5.80      2.26 o 
   1   4  11      437.05      408.29     11.21 o 
   2   4  11      323.52      311.74     10.39 o 
   3   4  11      331.10      339.92     10.82 o 
   4   4  11       29.96       26.81      6.84 o 
   5   4  11     1033.37     1013.80     18.42 o 
   6   4  11      909.62      908.36     28.33 o 
   7   4  11       31.30       26.11      8.12 o 
   8   4  11      462.46      426.77     19.87 o 
   9   4  11     4528.56     4405.99     59.60 o 
  10   4  11     2769.10     2617.02     23.69 o 
  11   4  11     1776.12     1719.43     19.18 o 
  12   4  11      603.65      621.45      8.91 o 
  13   4  11      365.97      350.72      8.02 o 
  14   4  11      100.39       97.19      6.01 o 
  15   4  11      465.31      491.53     10.29 o 
  16   4  11       97.60      119.38      7.50 o 
  17   4  11      158.32      168.63      7.52 o 
  18   4  11     3912.05     3759.43     67.49 o 
  19   4  11       77.28       70.88      6.01 o 
  20   4  11       28.86       20.20      7.93 o 
  21   4  11     2033.65     1937.12     24.72 o 
  22   4  11      100.62       82.54      8.07 o 
  23   4  11      108.88      100.56     11.67 o 
  24   4  11      585.32      587.46     19.95 o 
  25   4  11       59.24       50.84     13.67 o 
  26   4  11        0.61        1.46     12.47 o 
 -28   5  11       98.41       96.10     16.28 o 
 -27   5  11      356.77      347.41     17.72 o 
 -26   5  11      429.05      482.18     17.62 o 
 -25   5  11       12.35        6.92     10.67 o 
 -24   5  11      221.23      204.25     14.15 o 
 -23   5  11        2.32       10.80      7.97 o 
 -22   5  11        0.18       -1.08      7.93 o 
 -21   5  11      132.78      124.30     14.51 o 
 -20   5  11       87.57       97.84     12.11 o 
 -19   5  11       62.18       77.37      9.07 o 
 -18   5  11     1248.89     1248.60     17.64 o 
 -17   5  11      585.90      615.56     14.61 o 
 -16   5  11      547.82      548.17     19.96 o 
 -15   5  11      714.98      770.93     13.19 o 
 -14   5  11      105.85       95.85      6.95 o 
 -13   5  11      828.85      903.62    107.46 o 
 -12   5  11     1470.52     1395.88     18.54 o 
 -11   5  11       83.01       88.71      6.91 o 
 -10   5  11      155.03      156.41     10.83 o 
  -9   5  11       99.13       79.90      6.04 o 
  -8   5  11     1618.39     1536.27     19.32 o 
  -7   5  11       56.36       53.32      4.64 o 
  -6   5  11     4760.12     4823.47     46.56 o 
  -5   5  11     9133.42     9207.04    178.88 o 
  -4   5  11     2354.19     2317.08     34.30 o 
  -3   5  11     2111.14     2003.87     29.85 o 
  -2   5  11     1030.88      979.63     12.05 o 
  -1   5  11     1036.61     1002.89     20.38 o 
   0   5  11      544.80      557.00     14.32 o 
   1   5  11       23.90       29.59      5.56 o 
   2   5  11      207.80      208.12      6.52 o 
   3   5  11      728.05      713.31     14.91 o 
   4   5  11     3285.38     3180.93     37.50 o 
   5   5  11      821.64      829.91     16.82 o 
   6   5  11     6915.29     7038.17     73.01 o 
   7   5  11     9094.35     9350.01     93.77 o 
   8   5  11        2.77      139.40    113.57 o 
   9   5  11      897.54      890.97     22.45 o 
  10   5  11      105.67      129.65     11.10 o 
  11   5  11       57.37       67.94     11.18 o 
  12   5  11       75.44       69.99     13.07 o 
  13   5  11        0.23       -1.96      8.91 o 
  14   5  11      124.87      154.86     12.53 o 
  15   5  11       81.47       80.86     11.84 o 
  16   5  11      504.29      527.05     19.87 o 
  17   5  11       63.65       67.95     13.60 o 
  18   5  11      118.37      121.86     21.15 o 
  19   5  11     3043.57     3047.57     59.31 o 
  20   5  11       78.24       80.25     14.89 o 
  21   5  11      165.97      172.66     22.05 o 
  22   5  11      912.54      914.01     36.97 o 
  23   5  11       23.91       18.60     11.23 o 
  24   5  11       55.00       56.47     13.30 o 
 -26   6  11        0.57       -1.19      9.91 o 
 -25   6  11       21.13       35.00     11.08 o 
 -24   6  11       69.70       85.33     12.29 o 
 -23   6  11      126.67       96.51     11.96 o 
 -22   6  11       79.54      108.80     12.25 o 
 -21   6  11        3.49       10.73      9.61 o 
 -20   6  11      105.66      109.28      9.30 o 
 -19   6  11        2.14       -1.96      6.47 o 
 -18   6  11       50.47       61.72      8.93 o 
 -17   6  11      224.64      242.64      9.02 o 
 -16   6  11        0.12        0.89      5.87 o 
 -15   6  11        5.44        7.44      6.49 o 
 -14   6  11      287.23      291.63      8.28 o 
 -13   6  11        1.06        1.15      4.71 o 
 -12   6  11       79.66       70.59      7.41 o 
 -11   6  11      776.70      730.51     14.06 o 
 -10   6  11        0.09        1.41      3.37 o 
  -9   6  11      136.02      127.35      8.57 o 
  -8   6  11       39.18       45.24      4.04 o 
  -7   6  11       13.20        3.67      2.22 o 
  -6   6  11       31.65       30.20      3.12 o 
  -5   6  11      564.61      526.29     31.37 o 
  -4   6  11        0.50        1.03      3.10 o 
  -3   6  11      110.00      104.89     11.56 o 
  -2   6  11      150.02      145.83     35.22 o 
  -1   6  11      122.67      133.43     10.76 o 
   0   6  11        2.27        3.83      3.73 o 
   1   6  11      284.75      246.37     12.05 o 
   2   6  11       42.74       34.93      5.14 o 
   3   6  11       95.66       80.19      7.95 o 
   4   6  11        8.86        4.68      5.80 o 
   5   6  11       31.34       30.81      7.61 o 
   6   6  11      183.93      182.05     12.95 o 
   7   6  11      100.68      102.55     11.40 o 
   8   6  11      611.19      626.57     18.07 o 
   9   6  11       94.09      161.07     46.56 o 
  10   6  11      358.05      328.18     19.03 o 
  11   6  11       71.95       78.02     12.89 o 
  12   6  11      199.40      231.00     20.61 o 
  13   6  11        0.29       -3.34      8.89 o 
  14   6  11        0.12       -3.89      9.77 o 
  15   6  11      350.82      335.32     21.01 o 
  16   6  11       63.79       62.55     13.88 o 
  17   6  11      122.15      120.46     14.73 o 
  18   6  11      182.84      212.34     18.55 o 
  19   6  11      120.04      113.23     15.42 o 
  20   6  11       26.07       29.43     13.36 o 
  21   6  11       96.20       71.48     17.09 o 
 -22   7  11        1.04        5.79      7.64 o 
 -21   7  11        0.29        1.88      6.66 o 
 -20   7  11       24.39       10.81      8.43 o 
 -19   7  11        0.50        9.67     11.30 o 
 -18   7  11       59.38       58.86     16.72 o 
 -17   7  11      523.23      544.54     21.98 o 
 -16   7  11      131.68      118.98     15.35 o 
 -15   7  11      133.19      141.36     15.49 o 
 -14   7  11      254.67      263.68     17.56 o 
 -13   7  11       23.03       10.25     10.31 o 
 -12   7  11       20.16       24.24     13.25 o 
 -11   7  11       99.05       80.12     29.08 o 
 -10   7  11        5.77        2.94     12.45 o 
  -9   7  11      114.91       79.51     65.48 o 
  -8   7  11      487.48      514.17     22.06 o 
  -7   7  11      136.46       52.15     54.85 o 
  -6   7  11       50.82       36.26     43.87 o 
  -5   7  11      729.10      735.74     23.08 o 
  -4   7  11        2.18        0.60      7.86 o 
  -3   7  11       25.81       14.64     14.70 o 
  -2   7  11      251.03      273.28     21.22 o 
  -1   7  11      825.11      845.37     26.82 o 
   0   7  11      121.39      131.29     20.11 o 
   1   7  11      204.12      237.02     18.15 o 
   2   7  11       12.98        8.01      7.41 o 
   3   7  11        0.73       -2.02      5.33 o 
   4   7  11       81.15       90.88      8.72 o 
   5   7  11       78.02       76.80     10.50 o 
   6   7  11      593.38      601.43     20.35 o 
   7   7  11      203.62      217.23     10.61 o 
   8   7  11      122.91      145.33     11.93 o 
   9   7  11        2.75        6.80      9.56 o 
  10   7  11       61.40       61.67     13.64 o 
  11   7  11      377.69      424.63     17.08 o 
  12   7  11      179.61      163.19     17.19 o 
  13   7  11       88.43       70.75     13.79 o 
  14   7  11      153.27      147.95     15.47 o 
  15   7  11       29.65       20.96     14.52 o 
  16   7  11       39.70       34.61     12.29 o 
  17   7  11      101.75       94.44     14.43 o 
  18   7  11      173.65      138.33     34.16 o 
 -16   8  11       24.30        4.57     12.72 o 
 -15   8  11       38.74       32.53     15.10 o 
 -14   8  11       50.91       61.45     22.94 o 
 -13   8  11        3.80        0.50     10.75 o 
 -12   8  11        0.21       -1.67     10.69 o 
 -11   8  11      291.52      282.27     21.01 o 
 -10   8  11       12.57       13.05     10.95 o 
  -9   8  11        3.57        5.49     14.38 o 
  -8   8  11      147.64      113.42     21.59 o 
  -7   8  11        5.56       -9.26     15.49 o 
  -6   8  11       78.20       53.25     24.47 o 
  -5   8  11       16.78        0.10      8.01 o 
  -4   8  11        0.02       -0.05     10.71 o 
  -1   8  11      288.41      299.20     33.62 o 
   0   8  11      598.66      617.27     40.62 o 
   1   8  11      689.59      646.40     41.13 o 
   2   8  11      132.80      139.51     28.71 o 
   3   8  11      416.73      397.07     28.75 o 
   4   8  11       22.50       22.64     25.81 o 
   5   8  11       80.14       79.78     15.60 o 
   6   8  11       78.78       74.64     15.74 o 
   7   8  11       97.15       77.16     16.16 o 
   8   8  11       44.74       41.30     18.54 o 
   9   8  11      218.35      100.58     42.12 o 
  10   8  11       88.66       88.53     19.24 o 
  11   8  11      311.58      324.34     19.77 o 
  12   8  11       57.03       55.25     13.99 o 
 -33   0  12     1806.39     1417.64    401.58 o 
 -32   0  12       20.27       24.05     16.99 o 
 -31   0  12       45.15       59.98     17.77 o 
 -30   0  12      136.65      115.20     23.37 o 
 -29   0  12     1769.63     1717.03     47.41 o 
 -28   0  12      193.67      181.98     19.85 o 
 -27   0  12       14.25       13.55     12.29 o 
 -26   0  12     1845.41     1898.00     41.22 o 
 -25   0  12     1219.34     1212.76     41.65 o 
 -24   0  12      513.27      643.10     48.57 o 
 -23   0  12      887.57      866.63     35.36 o 
 -22   0  12        3.41       23.55     11.05 o 
 -21   0  12      735.49      668.13     31.02 o 
 -20   0  12     1386.95     1364.91     32.34 o 
 -19   0  12       59.17       77.96     13.29 o 
 -18   0  12     1318.71     1279.00     31.43 o 
 -17   0  12     8631.86     8574.98    175.88 o 
 -16   0  12     1284.58     1276.69     91.81 o 
 -15   0  12     4500.49     4534.34     73.17 o 
 -14   0  12    38910.77    39042.94    525.54 o 
 -13   0  12      550.05      479.20     15.66 o 
 -12   0  12     3341.31     3450.35     83.68 o 
 -11   0  12    10053.07    10338.88    101.39 o 
 -10   0  12     4923.62     5166.33     52.49 o 
  -9   0  12     1793.30     1734.11     27.79 o 
  -8   0  12    15425.02    15335.33    157.25 o 
  -7   0  12     2034.44     1939.10     23.41 o 
  -6   0  12      785.24      777.52     16.07 o 
  -5   0  12      576.21      529.72     11.77 o 
  -4   0  12      571.14      564.28     20.86 o 
  -3   0  12      776.73      693.23     10.55 o 
  -2   0  12     5876.07     5555.58     61.80 o 
  -1   0  12       98.54      108.43      6.45 o 
   0   0  12     7500.50     8211.42     83.91 o 
   1   0  12    13888.49    14567.40    122.27 o 
   2   0  12     2792.21     2873.71     29.75 o 
   3   0  12    10629.69    10107.78     84.18 o 
   4   0  12    32395.30    32115.68    289.90 o 
   5   0  12     9806.48     9468.95    116.07 o 
   6   0  12    17960.79    18268.18    186.88 o 
   7   0  12     6927.84     6797.39     69.17 o 
   8   0  12    13133.72    12948.05    129.31 o 
   9   0  12     3019.04     2929.82     44.68 o 
  10   0  12       97.37      119.83     10.89 o 
  11   0  12      112.51      145.49      8.50 o 
  12   0  12      500.36      488.06     34.44 o 
  13   0  12     8685.08     8350.90     89.06 o 
  14   0  12       40.61       38.59      6.81 o 
  15   0  12       42.15       54.09      9.84 o 
  16   0  12       19.11       43.47      9.63 o 
  17   0  12       76.72       68.40     10.97 o 
  18   0  12      990.61      806.65     17.78 o 
  19   0  12        2.95       17.75      8.83 o 
  20   0  12       51.78       69.01      9.72 o 
  21   0  12      642.32      636.70     17.50 o 
  22   0  12      699.82      722.36     20.95 o 
  23   0  12       72.67       84.09     14.58 o 
  24   0  12     2357.15     2443.86     42.46 o 
  25   0  12      831.18      845.03     22.77 o 
  26   0  12       41.06       52.19     14.24 o 
  27   0  12      375.45      336.62     21.25 o 
  28   0  12     3332.95     3581.48     58.62 o 
  29   0  12       10.02       13.42     13.48 o 
 -33   1  12      108.36      153.49     17.79 o 
 -32   1  12        2.13        0.27      9.27 o 
 -31   1  12       61.88       56.27     13.12 o 
 -30   1  12       53.70       61.42     10.95 o 
 -29   1  12        2.89        7.61      9.29 o 
 -28   1  12      148.62      171.06     17.54 o 
 -27   1  12        4.92        6.07      8.10 o 
 -26   1  12      363.08      371.89     16.22 o 
 -25   1  12      768.25      799.65     21.94 o 
 -24   1  12      418.14      411.83     18.99 o 
 -23   1  12      630.42      641.87     18.49 o 
 -22   1  12        7.43        5.86      7.27 o 
 -21   1  12      110.19       94.02     12.71 o 
 -20   1  12     6666.62     6567.31     68.75 o 
 -19   1  12      275.85      240.80     12.86 o 
 -18   1  12     2087.13     2175.00     31.51 o 
 -17   1  12    18304.27    18383.99    172.08 o 
 -16   1  12     1189.54     1205.10     18.01 o 
 -15   1  12     1361.54     1319.00     20.57 o 
 -14   1  12     6388.16     6234.89     63.36 o 
 -13   1  12     2053.02     2037.52     29.85 o 
 -12   1  12      523.08      518.82      7.74 o 
 -11   1  12      383.96      398.45      7.33 o 
 -10   1  12        0.07       -0.22      2.16 o 
  -9   1  12        0.27        1.86      2.10 o 
  -8   1  12     1559.11     1487.67     13.62 o 
  -7   1  12      117.30       97.08      3.22 o 
  -6   1  12     5473.95     5222.55     53.08 o 
  -5   1  12     4603.37     4266.95     34.72 o 
  -4   1  12      181.63      181.87      4.29 o 
  -3   1  12      106.90      100.48      3.69 o 
  -2   1  12     5808.99     6008.67     36.31 o 
  -1   1  12     1556.45     1562.00     14.22 o 
   0   1  12     2660.37     2797.27     23.66 o 
   1   1  12      344.37      341.81      7.24 o 
   2   1  12      438.58      422.90      6.62 o 
   3   1  12      408.23      406.55      5.64 o 
   4   1  12       29.07       33.75      3.56 o 
   5   1  12     2882.46     2895.59     20.95 o 
   6   1  12     2083.43     2002.72     15.84 o 
   7   1  12     5599.27     5367.64     36.76 o 
   8   1  12       34.59       37.13      3.97 o 
   9   1  12     2115.77     2150.30     21.46 o 
  10   1  12     3683.72     3730.88     27.57 o 
  11   1  12       20.98       19.21      4.60 o 
  12   1  12     2849.19     2904.39     24.54 o 
  13   1  12      284.40      306.07      8.60 o 
  14   1  12      209.48      209.95      7.81 o 
  15   1  12      730.42      693.54     13.44 o 
  16   1  12        0.25        0.67      4.75 o 
  17   1  12       62.08       45.55      6.77 o 
  18   1  12     2702.79     2491.66     26.37 o 
  19   1  12        3.48        3.02      5.45 o 
  20   1  12      907.77      892.99     21.02 o 
  21   1  12       86.21       79.81      8.25 o 
  22   1  12      211.70      217.81     16.85 o 
  23   1  12       26.04       32.66      8.60 o 
  24   1  12       60.70       47.58      8.84 o 
  25   1  12      455.65      485.50     13.68 o 
  26   1  12       19.64       26.61      8.20 o 
  27   1  12      954.57      970.70     19.89 o 
  28   1  12      126.32      120.21     13.25 o 
  29   1  12        3.48       -1.89      8.99 o 
 -33   2  12      160.23      145.50     17.65 o 
 -32   2  12     2020.29     2091.35     34.85 o 
 -31   2  12        8.88       10.08     10.80 o 
 -30   2  12      405.04      395.48     17.81 o 
 -29   2  12      857.10      896.41     19.66 o 
 -28   2  12      106.43       83.70     12.00 o 
 -27   2  12       33.84       39.78      9.08 o 
 -26   2  12      101.96       85.15      8.40 o 
 -25   2  12     1114.12     1120.81     21.98 o 
 -24   2  12      985.58     1058.40     19.45 o 
 -23   2  12     1690.49     1689.95     23.05 o 
 -22   2  12      156.77      151.55     10.33 o 
 -21   2  12     3917.99     3829.14     50.52 o 
 -20   2  12     9568.39     9342.75     79.44 o 
 -19   2  12      919.19      909.05     25.65 o 
 -18   2  12     1803.87     1814.26     21.26 o 
 -17   2  12     1265.22     1347.69     18.45 o 
 -16   2  12        0.11       -0.16      3.70 o 
 -15   2  12       33.17       44.59      4.60 o 
 -14   2  12      639.50      646.45     11.86 o 
 -13   2  12        7.03        2.26      2.24 o 
 -12   2  12     1253.96     1295.14     21.06 o 
 -11   2  12        2.00       10.07      4.32 o 
 -10   2  12     1306.58     1267.11     14.22 o 
  -9   2  12      515.61      455.33      8.34 o 
  -8   2  12     2523.68     2300.65     22.04 o 
  -7   2  12        0.32        0.67      2.90 o 
  -6   2  12      309.08      273.40      6.28 o 
  -5   2  12      965.17     1027.56     11.80 o 
  -4   2  12      407.91      402.34     11.09 o 
  -3   2  12     2429.42     2378.83     30.71 o 
  -2   2  12     3172.48     3095.11     25.01 o 
  -1   2  12     2166.78     2181.71     26.05 o 
   0   2  12      321.51      344.48      8.50 o 
   1   2  12      578.15      607.35      8.00 o 
   2   2  12      333.86      311.39      6.60 o 
   3   2  12      315.96      307.13      4.73 o 
   4   2  12      181.14      185.96      5.07 o 
   5   2  12      282.62      307.88      5.25 o 
   6   2  12    11360.25    11221.83     74.75 o 
   7   2  12     8668.05     8314.16     54.85 o 
   8   2  12     1151.83     1105.42     11.76 o 
   9   2  12     2963.28     2919.38     22.27 o 
  10   2  12     5645.10     5574.27     38.66 o 
  11   2  12     2950.35     2794.32     26.40 o 
  12   2  12     6966.43     6656.69     56.83 o 
  13   2  12     6609.06     6228.17     45.56 o 
  14   2  12     1215.60     1183.44     14.93 o 
  15   2  12      391.67      346.90      8.86 o 
  16   2  12      904.58      904.38     13.51 o 
  17   2  12     2443.35     2325.88     22.59 o 
  18   2  12      460.96      498.94     11.82 o 
  19   2  12     1497.65     1464.18     18.83 o 
  20   2  12       77.36       93.84      9.48 o 
  21   2  12     1187.24     1226.36     17.86 o 
  22   2  12     1307.40     1319.59     17.87 o 
  23   2  12       67.19       61.63      8.27 o 
  24   2  12      476.60      472.00     15.02 o 
  25   2  12      691.17      717.00     19.86 o 
  26   2  12     1001.49     1038.97     21.30 o 
  27   2  12     1479.84     1534.47     25.25 o 
  28   2  12      429.93      444.63     17.01 o 
 -31   3  12       13.65       16.90     13.27 o 
 -30   3  12        6.85        7.81     10.50 o 
 -29   3  12        0.96       12.17      7.62 o 
 -28   3  12      371.72      325.85     12.72 o 
 -27   3  12       31.01       20.05      7.50 o 
 -26   3  12       56.31       47.05      7.69 o 
 -25   3  12        1.66       10.55      7.87 o 
 -24   3  12       30.74       39.91      8.12 o 
 -23   3  12     1131.64     1143.37     20.01 o 
 -22   3  12       17.23        9.75      5.66 o 
 -21   3  12       48.15       47.71      6.52 o 
 -20   3  12       51.08       75.86      8.87 o 
 -19   3  12       47.94       43.18      6.04 o 
 -18   3  12      169.60      170.31      7.26 o 
 -17   3  12       47.68       39.03      4.95 o 
 -16   3  12      751.05      735.56     13.57 o 
 -15   3  12     1170.15     1113.25     16.67 o 
 -14   3  12      987.50      956.23     15.05 o 
 -13   3  12       22.04       22.52      5.27 o 
 -12   3  12      145.54      159.17      9.34 o 
 -11   3  12      798.48      778.96     11.78 o 
 -10   3  12      443.45      462.32      8.59 o 
  -9   3  12      309.78      332.56      8.47 o 
  -8   3  12       49.93       34.00      5.66 o 
  -7   3  12        1.64        0.82      3.16 o 
  -6   3  12       97.76       94.58      4.59 o 
  -5   3  12       45.37       50.04      5.72 o 
  -4   3  12        0.19       -1.74      3.32 o 
  -3   3  12      452.41      440.86      7.57 o 
  -2   3  12      183.85      166.19      7.79 o 
  -1   3  12       13.15       15.63      3.23 o 
   0   3  12      232.76      219.52      3.74 o 
   1   3  12      412.05      360.44      6.21 o 
   2   3  12      199.00      185.77      5.07 o 
   3   3  12        0.05        2.19      2.57 o 
   4   3  12        6.41        5.35      2.27 o 
   5   3  12     1051.93     1055.26      9.84 o 
   6   3  12     1451.12     1393.64     15.44 o 
   7   3  12      994.21      910.84      9.72 o 
   8   3  12      369.28      318.00      5.66 o 
   9   3  12      523.34      534.12      7.84 o 
  10   3  12      371.89      351.70      7.78 o 
  11   3  12      626.71      624.83      9.48 o 
  12   3  12       20.63       31.78      4.30 o 
  13   3  12      596.59      577.47      9.42 o 
  14   3  12       31.39       26.97      5.55 o 
  15   3  12     2402.74     2241.98     20.85 o 
  16   3  12      682.66      607.12     11.99 o 
  17   3  12      625.92      583.04     12.44 o 
  18   3  12       56.66       43.60      6.73 o 
  19   3  12       15.51       20.91      5.47 o 
  20   3  12        0.32       -5.14      5.14 o 
  21   3  12        7.43        7.52      6.10 o 
  22   3  12       58.92       58.01      8.07 o 
  23   3  12       18.30       15.82      7.41 o 
  24   3  12      174.61      201.33     10.90 o 
  25   3  12        2.88        6.06      6.83 o 
  26   3  12      383.86      402.04     14.17 o 
  27   3  12      523.11      503.53     17.01 o 
 -30   4  12      410.42      417.99     18.34 o 
 -29   4  12       46.89       46.50     12.29 o 
 -28   4  12        7.24        5.72     11.89 o 
 -27   4  12      126.94      112.93     13.50 o 
 -26   4  12       21.97       22.18     11.48 o 
 -25   4  12      688.66      724.05     19.38 o 
 -24   4  12      593.41      609.76     26.17 o 
 -23   4  12      473.91      470.59     14.64 o 
 -22   4  12       54.44       51.49     10.45 o 
 -21   4  12      462.19      452.71     14.59 o 
 -20   4  12      353.26      320.94      9.38 o 
 -19   4  12      174.70      174.57      7.02 o 
 -18   4  12      531.47      528.75     21.37 o 
 -17   4  12       60.16       57.19      7.55 o 
 -16   4  12      189.53      184.78      8.45 o 
 -15   4  12       83.21       63.52      8.04 o 
 -14   4  12      441.03      454.00     11.14 o 
 -13   4  12        0.12        5.69     10.31 o 
 -12   4  12      553.45      631.33     10.82 o 
 -11   4  12     1531.06     1569.40     17.38 o 
 -10   4  12       28.56       24.91      4.75 o 
  -9   4  12      925.41      877.34     11.89 o 
  -8   4  12     3442.15     3407.84     60.56 o 
  -7   4  12     1553.66     1547.84     16.83 o 
  -6   4  12     1758.65     1844.54     17.29 o 
  -5   4  12        8.23       17.92      3.87 o 
  -4   4  12      363.38      373.93      6.92 o 
  -3   4  12      351.69      336.67     15.18 o 
  -2   4  12     3463.27     3135.72     25.89 o 
  -1   4  12     1448.45     1339.18     21.12 o 
   0   4  12      641.39      557.54      7.56 o 
   1   4  12     3145.17     2904.47     25.91 o 
   2   4  12      229.11      247.72      8.44 o 
   3   4  12      461.83      422.40      8.87 o 
   4   4  12     1699.42     1665.48     19.02 o 
   5   4  12     3244.25     3233.90     30.33 o 
   6   4  12      153.12      157.70      8.97 o 
   7   4  12      310.93      301.70      5.81 o 
   8   4  12       58.62       62.49      3.51 o 
   9   4  12      703.66      650.64     14.15 o 
  10   4  12       22.56       25.70      3.13 o 
  11   4  12      488.41      489.16      9.42 o 
  12   4  12      736.66      723.17      8.77 o 
  13   4  12     1315.72     1261.60     15.24 o 
  14   4  12       45.43       53.01      4.56 o 
  15   4  12        1.90        1.97      3.33 o 
  16   4  12     2351.88     2316.29     21.81 o 
  17   4  12     1052.56     1035.90     17.12 o 
  18   4  12      130.67      152.77      8.32 o 
  19   4  12      544.99      525.12     19.88 o 
  20   4  12       86.64       71.13      9.31 o 
  21   4  12      237.19      222.01     14.34 o 
  22   4  12      177.64      171.99     17.07 o 
  23   4  12        8.78        7.53     12.13 o 
  24   4  12       16.03       20.84     13.68 o 
  25   4  12      297.61      312.94     21.30 o 
 -28   5  12      152.11      131.30     17.49 o 
 -27   5  12       55.75       57.94     15.48 o 
 -26   5  12      439.07      406.19     17.38 o 
 -25   5  12        4.55        7.37      8.85 o 
 -24   5  12       30.33       12.67     10.83 o 
 -23   5  12      791.48      720.38     18.58 o 
 -22   5  12       95.88      101.20     10.44 o 
 -21   5  12        2.11       -4.49      6.87 o 
 -20   5  12       68.53       67.15     11.13 o 
 -19   5  12       60.63       67.62      8.74 o 
 -18   5  12      288.21      281.86     12.88 o 
 -17   5  12      176.80      160.60      8.20 o 
 -16   5  12        0.01        2.79      5.41 o 
 -15   5  12       57.38       74.59      9.61 o 
 -14   5  12       19.04       15.52      5.95 o 
 -13   5  12       64.68       67.00      7.70 o 
 -12   5  12      771.38      722.75     17.38 o 
 -11   5  12     1009.23      971.25     13.44 o 
 -10   5  12      184.28      186.76      8.48 o 
  -9   5  12      137.41      116.72      7.12 o 
  -8   5  12       30.61       28.28      4.89 o 
  -7   5  12       39.19       28.36      4.26 o 
  -6   5  12      327.69      320.23      9.94 o 
  -5   5  12        0.12       -0.37      1.61 o 
  -4   5  12      410.90      401.86     15.06 o 
  -3   5  12       14.47      200.59    161.26 o 
  -2   5  12     1250.09     1350.29     64.36 o 
  -1   5  12      526.34      614.14     55.26 o 
   0   5  12      536.53      541.36      9.28 o 
   1   5  12      311.05      296.33      8.01 o 
   2   5  12       25.03       21.09      4.95 o 
   3   5  12        1.64        2.35      6.02 o 
   4   5  12     1605.53     1527.15     23.89 o 
   5   5  12      495.52      524.79     18.05 o 
   6   5  12      196.64      219.94     13.65 o 
   7   5  12       33.80       37.73     10.00 o 
   8   5  12      541.78      569.12     16.49 o 
   9   5  12     1701.16     1722.32     29.17 o 
  10   5  12      460.73      485.36     16.16 o 
  11   5  12        0.46        0.84      8.99 o 
  12   5  12      169.97      184.16     18.25 o 
  13   5  12      153.80      160.38     12.03 o 
  14   5  12        1.44       -1.36      8.61 o 
  15   5  12      199.39      205.84     13.59 o 
  16   5  12       55.08       46.99     11.95 o 
  17   5  12       12.29       12.08     10.54 o 
  18   5  12      818.95      818.30     25.54 o 
  19   5  12      255.29      252.53     15.46 o 
  20   5  12      307.56      297.30     14.78 o 
  21   5  12      123.30      105.79     16.61 o 
  22   5  12        0.44        0.31     10.14 o 
  23   5  12       21.74        3.67     13.17 o 
 -25   6  12      132.06      140.97     12.00 o 
 -24   6  12      264.69      294.59     13.28 o 
 -23   6  12      302.16      274.03     12.10 o 
 -22   6  12        3.48        0.11      7.13 o 
 -21   6  12       12.81       14.15      7.43 o 
 -20   6  12       30.30       29.06      7.88 o 
 -19   6  12        3.38        3.21      6.32 o 
 -18   6  12        8.94       16.65      6.39 o 
 -17   6  12      249.20      243.17     10.56 o 
 -16   6  12       16.60       22.13      6.54 o 
 -15   6  12      321.31      356.95     24.08 o 
 -14   6  12     2358.74     2278.20     47.32 o 
 -13   6  12      462.56      436.04     13.26 o 
 -12   6  12      135.58      143.02      8.32 o 
 -11   6  12     2020.60     2065.29     22.15 o 
 -10   6  12       66.77       63.96      7.94 o 
  -9   6  12      194.73      185.51      8.45 o 
  -8   6  12     1964.31     2117.60     70.31 o 
  -7   6  12     1102.20     1165.34     53.42 o 
  -6   6  12      191.53      167.20     20.54 o 
  -5   6  12      334.87      365.99     18.20 o 
  -4   6  12       39.54       12.87     15.36 o 
  -3   6  12      326.84      323.13     17.63 o 
  -2   6  12     1128.67     1294.20    121.06 o 
  -1   6  12        5.36        4.61      3.96 o 
   0   6  12      992.89     1014.60     18.35 o 
   1   6  12     1035.35     1132.12     37.05 o 
   2   6  12        0.23        0.15      8.32 o 
   3   6  12       10.68       14.53      7.50 o 
   4   6  12      390.77      416.90     12.30 o 
   5   6  12      425.44      446.48     16.62 o 
   6   6  12     1974.51     1973.86     33.40 o 
   7   6  12      855.34      864.99     19.57 o 
   8   6  12     1480.70     1520.86     55.60 o 
   9   6  12       83.22       85.74     12.55 o 
  10   6  12        0.13        6.31      8.59 o 
  11   6  12       45.80       48.79     11.37 o 
  12   6  12      121.54      126.71     12.70 o 
  13   6  12     1063.71     1045.88     24.81 o 
  14   6  12      137.69      142.18     14.84 o 
  15   6  12       23.13       28.06     10.96 o 
  16   6  12      239.56      254.22     17.37 o 
  17   6  12       58.05       52.81     13.83 o 
  18   6  12       22.68       34.02     13.12 o 
  19   6  12       93.63      108.61     19.72 o 
  20   6  12       75.28       74.40     19.30 o 
 -21   7  12        2.23        0.36     12.39 o 
 -20   7  12      249.49      220.55     16.90 o 
 -19   7  12        1.09        6.28     11.29 o 
 -18   7  12       23.11       21.34     11.45 o 
 -17   7  12      625.62      566.79    138.53 o 
 -16   7  12       54.39      149.03     62.31 o 
 -15   7  12       61.11       36.60     13.11 o 
 -14   7  12      228.06      274.76     24.13 o 
 -13   7  12        0.03       31.92     22.62 o 
 -12   7  12      209.24      208.76     17.17 o 
 -11   7  12       20.83       29.18     11.98 o 
 -10   7  12      191.18      124.56     84.71 o 
  -9   7  12      214.25      257.93     19.05 o 
  -8   7  12      539.68      598.42     45.11 o 
  -6   7  12      598.85      637.37     47.10 o 
  -5   7  12     1782.75     1819.14     38.17 o 
  -4   7  12       45.57       39.72     17.16 o 
  -3   7  12      507.80      518.72     29.49 o 
  -2   7  12      677.04      718.64     20.50 o 
  -1   7  12      327.91      355.57     16.33 o 
   0   7  12      314.79      346.72     16.25 o 
   1   7  12      554.63      588.84     19.57 o 
   2   7  12       92.90      100.95     12.79 o 
   3   7  12       39.03       54.66     11.71 o 
   4   7  12       97.13       99.62     12.97 o 
   5   7  12      357.64      360.73     20.92 o 
   6   7  12      213.37      230.66     23.51 o 
   7   7  12      210.13      164.30     50.49 o 
   8   7  12       14.53        3.56      6.27 o 
   9   7  12      390.97      373.41     27.23 o 
  10   7  12      378.11      421.49     29.66 o 
  11   7  12       15.46        5.09     14.03 o 
  12   7  12      290.97      298.58     22.47 o 
  13   7  12      196.77      205.90     18.73 o 
  14   7  12       42.04       40.32     14.74 o 
  15   7  12      425.18      417.74     22.77 o 
  16   7  12        3.54       -2.13     10.64 o 
 -15   8  12       26.53       23.50     30.24 o 
 -14   8  12      196.61      228.29     22.08 o 
 -13   8  12        1.25       14.85     16.47 o 
 -12   8  12      100.35       36.53     36.81 o 
 -11   8  12        0.47       -2.12      9.87 o 
 -10   8  12       87.97       62.57     49.67 o 
  -9   8  12       79.47       66.91     21.06 o 
  -8   8  12      492.37      544.59     33.13 o 
  -7   8  12       58.06       46.36     15.53 o 
  -6   8  12       41.82       13.22     12.21 o 
  -5   8  12        9.81        2.51     11.80 o 
  -4   8  12      194.21      186.75     25.11 o 
  -3   8  12      377.59      406.38     36.49 o 
  -2   8  12      190.91      190.18     31.21 o 
  -1   8  12       29.93       29.86     23.28 o 
   1   8  12      181.93      209.18     26.32 o 
   2   8  12      282.50      295.81     29.16 o 
   3   8  12      217.16      218.70     19.75 o 
   4   8  12      105.61      104.88     14.58 o 
   5   8  12        9.71       12.49     12.33 o 
   6   8  12       63.57       64.77     19.54 o 
   7   8  12      104.90      111.52     20.45 o 
   8   8  12        1.36      -13.12     13.35 o 
   9   8  12      626.95      656.10     24.23 o 
  10   8  12      282.95      293.37     22.24 o 
 -33   1  13      171.42      193.31     15.81 o 
 -32   1  13     1420.29     1465.48     47.95 o 
 -31   1  13      152.07      142.71     16.88 o 
 -30   1  13      171.45      200.91     13.64 o 
 -29   1  13     1007.43     1045.43     22.74 o 
 -28   1  13       46.99       57.48     10.12 o 
 -27   1  13      676.22      674.87     19.10 o 
 -26   1  13     1119.70     1117.74     18.73 o 
 -25   1  13       67.51       63.11     11.37 o 
 -24   1  13      121.01      136.28     12.11 o 
 -23   1  13        9.42        6.13      8.71 o 
 -22   1  13        5.61        9.34      7.98 o 
 -21   1  13     1064.48     1070.06     21.37 o 
 -20   1  13     8910.36     9141.57     90.99 o 
 -19   1  13      246.41      241.70     16.58 o 
 -18   1  13      515.67      508.12     14.25 o 
 -17   1  13     6376.99     6371.70     74.67 o 
 -16   1  13     2966.45     2997.87     35.92 o 
 -15   1  13      765.73      760.10     17.64 o 
 -14   1  13      749.83      763.22      8.99 o 
 -13   1  13      301.02      316.83      6.83 o 
 -12   1  13      472.97      448.37     10.58 o 
 -11   1  13      476.31      465.89      6.57 o 
 -10   1  13      843.58      849.74      9.40 o 
  -9   1  13     3921.33     3759.82     33.92 o 
  -8   1  13     4587.93     4395.17     36.26 o 
  -7   1  13      259.13      275.20      4.60 o 
  -6   1  13        5.54        7.43      3.18 o 
  -5   1  13     2683.46     2653.85     20.85 o 
  -4   1  13      449.95      415.84      7.46 o 
  -3   1  13     2091.41     2017.19     21.43 o 
  -2   1  13     3497.46     2317.05    453.43 o 
  -1   1  13     1853.34     1805.30     20.73 o 
   0   1  13      600.32      548.05      7.53 o 
   1   1  13     2389.78     2341.42     23.72 o 
   2   1  13      861.13      881.51      9.25 o 
   3   1  13      540.32      513.08      6.74 o 
   4   1  13    11819.72    11427.55     74.07 o 
   5   1  13      988.53      937.10     10.47 o 
   6   1  13      726.91      711.06      9.41 o 
   7   1  13     9116.70     9026.73     59.83 o 
   8   1  13      593.57      612.70      8.24 o 
   9   1  13       36.91       46.30      4.44 o 
  10   1  13      293.51      268.44      6.81 o 
  11   1  13      566.14      512.96      8.67 o 
  12   1  13      585.17      582.42     10.27 o 
  13   1  13        6.71        8.45      4.41 o 
  14   1  13       32.99       26.05      4.98 o 
  15   1  13      662.00      651.82     17.93 o 
  16   1  13     2133.48     2083.05     21.33 o 
  17   1  13      260.02      240.67      9.42 o 
  18   1  13       39.28       35.20      6.89 o 
  19   1  13     1210.46     1207.52     19.73 o 
  20   1  13      474.91      468.96     11.50 o 
  21   1  13       82.61       81.50      8.47 o 
  22   1  13      549.87      597.39     13.94 o 
  23   1  13      133.92      142.32     10.70 o 
  24   1  13      905.08      951.10     21.73 o 
  25   1  13      260.17      254.49     13.85 o 
  26   1  13        5.77        7.73      8.90 o 
  27   1  13      311.58      333.89     15.35 o 
  28   1  13     1279.78     1314.40     28.57 o 
 -32   2  13       35.76       34.27     15.21 o 
 -31   2  13       74.71       56.88     12.04 o 
 -30   2  13      150.23      150.27     14.43 o 
 -29   2  13      293.96      315.82     16.22 o 
 -28   2  13        0.11        3.95      6.50 o 
 -27   2  13       25.90       23.72      9.15 o 
 -26   2  13     1133.59     1097.78     20.45 o 
 -25   2  13       21.64       12.77      6.39 o 
 -24   2  13       73.90       85.87      7.86 o 
 -23   2  13     1718.53     1814.67     23.74 o 
 -22   2  13        5.38        3.76      7.29 o 
 -21   2  13      284.84      279.40      9.97 o 
 -20   2  13     1112.37     1077.02     20.44 o 
 -19   2  13       63.62       63.75      6.93 o 
 -18   2  13      235.97      261.78     11.56 o 
 -17   2  13     4502.99     4379.20     48.93 o 
 -16   2  13       47.35       31.71      4.90 o 
 -15   2  13      715.66      661.93     14.47 o 
 -14   2  13     1627.19     1539.65     13.49 o 
 -13   2  13      818.38      809.93     16.34 o 
 -12   2  13     1691.77     1674.29     18.92 o 
 -11   2  13     2015.58     1999.85     27.26 o 
 -10   2  13       20.09       21.58      5.72 o 
  -9   2  13      376.46      355.14      7.74 o 
  -8   2  13     4791.32     4625.20     43.95 o 
  -7   2  13       60.35       63.11      4.46 o 
  -6   2  13     1050.90     1051.07     16.95 o 
  -5   2  13     3485.41     3291.09     41.29 o 
  -4   2  13     1802.53     1729.79     24.26 o 
  -3   2  13      101.31      145.17      6.33 o 
  -2   2  13       27.48       12.14      3.82 o 
  -1   2  13        4.95        8.63      2.23 o 
   0   2  13      105.27       96.07      3.67 o 
   1   2  13      107.86      106.00      3.97 o 
   2   2  13     1549.13     1550.70     13.45 o 
   3   2  13      571.10      615.55     10.82 o 
   4   2  13     1206.48     1211.80     11.93 o 
   5   2  13      372.49      380.65      6.63 o 
   6   2  13      196.60      181.06      8.93 o 
   7   2  13      184.89      168.30      5.01 o 
   8   2  13        0.05        2.23      2.79 o 
   9   2  13      194.77      172.09      8.64 o 
  10   2  13     1665.36     1615.36     15.42 o 
  11   2  13       11.82       11.04      3.43 o 
  12   2  13     1209.49     1242.23     15.09 o 
  13   2  13     3330.27     3251.06     26.56 o 
  14   2  13     3316.08     3207.52     29.16 o 
  15   2  13     4214.73     3883.22     33.44 o 
  16   2  13       73.29       49.14      6.42 o 
  17   2  13      885.45      814.87     13.50 o 
  18   2  13      759.24      771.25     15.16 o 
  19   2  13       75.71       71.13      7.98 o 
  20   2  13       55.59       56.13      8.42 o 
  21   2  13       14.59       26.00      7.16 o 
  22   2  13        0.42       -0.88      6.22 o 
  23   2  13      118.81      109.80     10.19 o 
  24   2  13       13.85       12.77      8.32 o 
  25   2  13       13.33       26.08      8.35 o 
  26   2  13        3.98        1.40      8.00 o 
  27   2  13     1015.76     1041.62     20.77 o 
 -31   3  13     1579.86     1605.89     35.39 o 
 -30   3  13      836.38      916.04     28.16 o 
 -29   3  13       11.90       28.45     12.21 o 
 -28   3  13      101.61      101.73     13.81 o 
 -27   3  13      437.85      459.66     16.92 o 
 -26   3  13      134.01      130.91     18.17 o 
 -25   3  13       70.48       93.12     11.09 o 
 -24   3  13      349.85      329.63     11.40 o 
 -23   3  13     1165.39     1132.15     23.79 o 
 -22   3  13       38.03       48.24      7.23 o 
 -21   3  13      179.24      190.41     11.03 o 
 -20   3  13      354.00      339.62      9.02 o 
 -19   3  13      562.76      550.16     13.46 o 
 -18   3  13      739.13      785.57     11.18 o 
 -17   3  13      193.80      195.96     10.83 o 
 -16   3  13      152.74      163.74      9.35 o 
 -15   3  13     1370.31     1320.41     17.85 o 
 -14   3  13      217.37      200.23      8.54 o 
 -13   3  13       77.38       75.93      6.39 o 
 -12   3  13      103.29       94.87      6.86 o 
 -11   3  13     1351.56     1286.06     29.59 o 
 -10   3  13      277.74      247.88      7.85 o 
  -9   3  13     1056.80     1072.79     16.27 o 
  -8   3  13    15629.94    15412.99    121.82 o 
  -7   3  13     2779.97     2786.49     29.17 o 
  -6   3  13     1709.93     1704.77     28.94 o 
  -5   3  13       20.92       14.45      4.33 o 
  -4   3  13       44.20       34.74      4.29 o 
  -3   3  13      671.23      653.18      9.85 o 
  -2   3  13      243.01      249.57      6.75 o 
  -1   3  13      812.28      750.35     10.26 o 
   0   3  13      517.99      506.13      7.78 o 
   1   3  13     3988.83     3739.01     30.16 o 
   2   3  13     2110.14     2064.92     15.62 o 
   3   3  13     4784.11     4675.42     31.45 o 
   4   3  13    11665.24    11501.63     74.41 o 
   5   3  13      650.15      629.38      8.44 o 
   6   3  13     1886.59     1820.00     17.67 o 
   7   3  13     1591.66     1536.97     14.00 o 
   8   3  13      604.10      606.16     10.34 o 
   9   3  13      396.21      383.06      7.04 o 
  10   3  13       90.19       99.51      5.76 o 
  11   3  13      328.11      327.28      7.55 o 
  12   3  13      913.00      928.37     12.52 o 
  13   3  13      370.06      391.73     12.48 o 
  14   3  13     2390.70     2303.10     22.35 o 
  15   3  13     4471.49     4295.20     34.85 o 
  16   3  13     8389.34     8092.04     62.18 o 
  17   3  13     1016.65      952.46     14.10 o 
  18   3  13     1073.32     1038.84     15.41 o 
  19   3  13     1796.04     1746.92     25.33 o 
  20   3  13       41.58       43.10      6.58 o 
  21   3  13      760.71      769.80     15.08 o 
  22   3  13       66.56       70.15      7.89 o 
  23   3  13      792.98      829.68     18.60 o 
  24   3  13       55.51       51.81     10.85 o 
  25   3  13      290.27      251.50     11.97 o 
  26   3  13      770.96      770.89     17.31 o 
 -29   4  13      639.32      621.47     21.64 o 
 -28   4  13       82.59       60.96     13.72 o 
 -27   4  13        1.59        2.55      9.57 o 
 -26   4  13      741.18      723.41     22.33 o 
 -25   4  13       43.91       62.46     16.54 o 
 -24   4  13      336.70      360.55     22.00 o 
 -23   4  13      374.54      371.95     16.43 o 
 -22   4  13       24.80       29.52      9.57 o 
 -21   4  13       45.67       38.76     11.58 o 
 -20   4  13       71.17       72.71     10.35 o 
 -19   4  13        8.59       13.01      6.69 o 
 -18   4  13      405.17      405.05     12.14 o 
 -17   4  13       85.75       82.32      8.28 o 
 -16   4  13       14.86        4.52      4.63 o 
 -15   4  13        2.71        6.23      6.69 o 
 -14   4  13      960.98      957.08     15.78 o 
 -13   4  13       80.69       58.31      8.14 o 
 -12   4  13      668.62      672.41     28.36 o 
 -11   4  13     2923.04     2948.09     44.15 o 
 -10   4  13      599.52      553.36     12.91 o 
  -9   4  13     1114.46     1101.95     16.26 o 
  -8   4  13     5612.74     5652.54     47.05 o 
  -7   4  13       90.43       95.87      5.31 o 
  -6   4  13      826.08      767.16     15.75 o 
  -5   4  13     2293.51     2184.74     19.85 o 
  -4   4  13     1058.06     1027.87     15.59 o 
  -3   4  13       16.68       11.14      3.57 o 
  -2   4  13     1254.00      992.57     19.96 o 
  -1   4  13      298.05      260.89      5.03 o 
   0   4  13     1309.15     1200.15     13.77 o 
   1   4  13      420.40      317.45      6.11 o 
   2   4  13      744.51      721.11     10.63 o 
   3   4  13     1919.92     1876.95     25.73 o 
   4   4  13      272.42      279.37      8.83 o 
   5   4  13      119.56      121.80      4.42 o 
   6   4  13      293.24      290.77      6.77 o 
   7   4  13      564.90      537.50     10.95 o 
   8   4  13       76.93       93.97     20.80 o 
   9   4  13     2913.34     2801.49     27.00 o 
  10   4  13     1380.35     1317.26     24.90 o 
  11   4  13      882.06      859.71     10.95 o 
  12   4  13     1802.60     1702.23     17.34 o 
  13   4  13     1076.51     1020.67     21.79 o 
  14   4  13     3069.84     2892.23     26.76 o 
  15   4  13     2892.46     2807.03     25.18 o 
  16   4  13      206.09      207.16      8.35 o 
  17   4  13      485.42      478.64     15.21 o 
  18   4  13      344.95      349.08     14.23 o 
  19   4  13        6.08       -3.67      9.47 o 
  20   4  13      669.57      694.96     24.94 o 
  21   4  13       14.33       13.80     11.00 o 
  22   4  13      217.01      212.44     17.30 o 
  23   4  13       27.31       31.54     13.52 o 
  24   4  13     1646.60     1712.58     36.64 o 
 -27   5  13      363.58      380.29     17.78 o 
 -26   5  13      129.44      134.41     13.90 o 
 -25   5  13      275.28      292.27     18.88 o 
 -24   5  13       33.20       41.34     11.65 o 
 -23   5  13        1.36       -1.56      7.63 o 
 -22   5  13      149.18      151.08     12.18 o 
 -21   5  13        6.48        3.48      6.95 o 
 -20   5  13     2390.19     2360.91     31.66 o 
 -19   5  13      351.76      366.02     16.42 o 
 -18   5  13      341.33      416.58     66.55 o 
 -17   5  13     3377.02     3373.40     39.25 o 
 -16   5  13       17.01       63.16     26.62 o 
 -15   5  13      864.22     1250.50    272.35 o 
 -14   5  13     4038.81     3877.86     37.46 o 
 -13   5  13      660.50      599.13     11.82 o 
 -12   5  13      491.97      468.38     14.19 o 
 -11   5  13     1010.28      969.97     16.17 o 
 -10   5  13      105.83      115.50      7.12 o 
  -9   5  13      228.79      215.80     11.39 o 
  -8   5  13     2362.53     2335.68     26.90 o 
  -7   5  13      135.07      124.26      4.92 o 
  -6   5  13      134.11      135.48     36.80 o 
  -5   5  13     1130.26     1166.49     70.69 o 
  -4   5  13      167.78      145.37      7.69 o 
  -3   5  13       72.97       91.46     18.23 o 
  -2   5  13     2697.38     2893.04     39.61 o 
  -1   5  13      217.42      250.39     12.82 o 
   0   5  13     1469.92     1525.94     26.12 o 
   1   5  13     2161.29     2188.45     19.01 o 
   2   5  13      897.39      962.57     12.25 o 
   3   5  13      388.02      393.61     10.16 o 
   4   5  13      253.68      262.45     13.69 o 
   5   5  13       61.22       68.19     21.27 o 
   6   5  13       69.85       66.28     13.38 o 
   7   5  13     1306.77     1257.61     17.41 o 
   8   5  13       30.60       44.27      6.68 o 
   9   5  13       48.61       42.30      7.66 o 
  10   5  13     1188.35     1177.81     18.94 o 
  11   5  13       77.47       83.14      8.72 o 
  12   5  13     1351.14     1299.25     21.96 o 
  13   5  13     1505.86     1450.42     21.87 o 
  14   5  13      461.10      423.62     14.99 o 
  15   5  13      371.65      360.06     14.70 o 
  16   5  13      163.71      157.24     12.02 o 
  17   5  13      368.31      380.68     16.34 o 
  18   5  13      319.61      331.44     18.48 o 
  19   5  13      264.16      271.37     15.40 o 
  20   5  13      217.39      226.61     19.42 o 
  21   5  13      394.66      386.54     22.43 o 
  22   5  13       27.39       17.66     13.43 o 
 -24   6  13       14.90       14.17      9.29 o 
 -23   6  13        7.10       10.24      7.49 o 
 -22   6  13        3.80        8.13      8.12 o 
 -21   6  13      104.60      108.82      9.37 o 
 -20   6  13      151.60      158.79      9.71 o 
 -19   6  13       67.29       45.90      8.35 o 
 -18   6  13       82.92       63.58      8.85 o 
 -17   6  13       29.70       24.14      6.95 o 
 -16   6  13      152.75      154.22      9.64 o 
 -15   6  13       38.84       32.96      7.18 o 
 -14   6  13      505.05      482.47     11.76 o 
 -13   6  13       94.47      168.20     65.08 o 
 -12   6  13      274.05      241.20     13.65 o 
 -11   6  13     1437.01     1424.80     34.16 o 
 -10   6  13       25.31       38.74     17.87 o 
  -9   6  13      436.29      468.70     20.40 o 
  -8   6  13     1618.12     1585.75     47.97 o 
  -7   6  13      355.49      346.64     26.22 o 
  -6   6  13       49.04       13.35     15.96 o 
  -5   6  13      201.54      197.27     13.58 o 
  -4   6  13       44.83       34.92     14.90 o 
  -3   6  13       85.99       74.39     28.61 o 
  -2   6  13      114.59      128.23     12.12 o 
  -1   6  13      595.27      600.51     18.52 o 
   0   6  13      723.60      743.38     20.03 o 
   1   6  13      566.45      617.86     18.82 o 
   2   6  13      174.35      171.17     13.35 o 
   3   6  13      300.34      335.67     15.78 o 
   4   6  13      202.78      214.89     10.21 o 
   5   6  13       78.11       64.42     11.50 o 
   6   6  13      156.23      169.66     12.47 o 
   7   6  13      199.38      196.01     56.41 o 
   8   6  13        1.47        2.50      9.61 o 
   9   6  13       33.65       36.40     11.01 o 
  10   6  13       30.58       38.39     14.35 o 
  11   6  13      259.34      255.01     21.79 o 
  12   6  13       58.14       59.24     11.78 o 
  13   6  13      141.33      133.47     16.34 o 
  14   6  13       13.92        4.16      8.72 o 
  15   6  13      329.91      325.28     20.58 o 
  16   6  13       59.80       37.18     11.96 o 
  17   6  13      135.96      119.30     13.24 o 
  18   6  13      409.58      437.04     17.28 o 
  19   6  13        0.67       -0.63      7.45 o 
 -20   7  13       43.42       38.20     17.94 o 
 -19   7  13        5.52        0.21     13.68 o 
 -18   7  13       19.49       36.66     14.23 o 
 -17   7  13      752.62      826.13     30.38 o 
 -16   7  13      662.38      839.60     80.99 o 
 -15   7  13      125.02      349.52    124.75 o 
 -14   7  13      592.89      568.62     22.77 o 
 -13   7  13        2.23       -3.74     11.17 o 
 -12   7  13       36.35       23.94     17.76 o 
 -11   7  13      810.63      825.79     39.13 o 
 -10   7  13       94.28       34.81     29.18 o 
  -9   7  13      460.84      429.32     36.74 o 
  -8   7  13      233.05      202.83     24.79 o 
  -5   7  13      451.70      530.68     35.76 o 
  -4   7  13      686.28      675.90     26.53 o 
  -3   7  13      119.29      135.35     13.69 o 
  -2   7  13        6.57       18.09     10.13 o 
  -1   7  13       92.24       92.85     67.61 o 
   0   7  13       92.92       65.21     52.26 o 
   1   7  13      209.16      177.52     17.96 o 
   2   7  13      105.45       91.21     22.22 o 
   3   7  13      221.31      212.48     26.68 o 
   4   7  13     1052.60     1102.79     65.85 o 
   5   7  13      110.03      410.08    291.50 o 
   6   7  13      178.15      193.30     18.73 o 
   7   7  13      412.50      427.44     31.78 o 
   8   7  13        1.51       -0.92     13.66 o 
   9   7  13        4.96       -7.43     12.24 o 
  10   7  13      245.62      224.16     15.62 o 
  11   7  13        0.98        0.12     11.62 o 
  12   7  13      457.96      439.31     19.28 o 
  13   7  13      155.14      151.20     16.85 o 
  14   7  13        4.78        6.08     10.83 o 
  15   7  13       24.95       15.78     14.79 o 
 -13   8  13       12.23        7.05     12.13 o 
 -12   8  13      107.76       74.62     22.75 o 
 -11   8  13       78.12       67.53     22.32 o 
 -10   8  13       19.84        4.19     11.44 o 
  -9   8  13      159.86      299.19     69.94 o 
  -8   8  13     1112.87     1148.62     36.24 o 
  -7   8  13       24.90       11.43     18.30 o 
  -6   8  13        6.92        8.83     12.21 o 
  -5   8  13      622.31      642.73     25.92 o 
  -4   8  13      110.07       95.53     37.87 o 
  -3   8  13       12.97       15.53     14.22 o 
  -2   8  13      405.86      381.44     31.31 o 
  -1   8  13      213.38      191.75     27.15 o 
   0   8  13        0.12       -2.75     16.03 o 
   1   8  13      344.31      357.38     19.27 o 
   2   8  13      313.04      322.51     19.10 o 
   3   8  13       41.36       36.41     12.96 o 
   4   8  13       59.26       34.78     24.87 o 
   6   8  13       17.55       18.66     17.15 o 
   7   8  13       32.42       37.98     15.97 o 
   8   8  13       34.46       25.12     18.81 o 
 -32   0  14     1050.86     1101.60     47.55 o 
 -31   0  14       46.40       25.98     17.33 o 
 -30   0  14       88.99       72.19     18.74 o 
 -29   0  14       90.52      104.32     29.61 o 
 -28   0  14       84.46      111.18     28.91 o 
 -27   0  14      624.58      646.23     50.52 o 
 -26   0  14     3396.68     3663.93     65.47 o 
 -25   0  14      205.16      203.67     25.67 o 
 -24   0  14      851.74      876.62     73.32 o 
 -23   0  14    20430.96    20647.05    589.36 o 
 -22   0  14      336.72      325.66     23.80 o 
 -21   0  14      883.89      861.30     29.29 o 
 -20   0  14     1187.45     1210.23     34.50 o 
 -19   0  14        3.00       -6.88     10.58 o 
 -18   0  14        2.54        5.16     10.10 o 
 -17   0  14       80.63       97.11     17.91 o 
 -16   0  14      131.07      128.30     11.60 o 
 -15   0  14     3680.28     3669.13     46.85 o 
 -14   0  14       60.17       76.99     11.17 o 
 -13   0  14      694.86      669.04     14.45 o 
 -12   0  14     1974.45     1912.61     36.12 o 
 -11   0  14     9409.43     9271.98    103.30 o 
 -10   0  14       38.11       26.77      5.89 o 
  -9   0  14     3527.50     3459.91     51.15 o 
  -8   0  14     8335.41     7933.40     77.79 o 
  -7   0  14     1030.57     1016.33     16.89 o 
  -6   0  14       56.28       71.48      4.59 o 
  -5   0  14      514.70      508.35     10.20 o 
  -4   0  14     2005.38     1999.76     27.17 o 
  -3   0  14       43.23       29.08      5.66 o 
  -2   0  14        4.20        8.11      4.36 o 
  -1   0  14     3023.44     2951.08     31.42 o 
   0   0  14       29.35       43.68      4.28 o 
   1   0  14      433.04      461.87      8.74 o 
   2   0  14      189.78      198.31      6.19 o 
   3   0  14    15503.21    15335.61    183.13 o 
   4   0  14    14504.79    13888.27    122.22 o 
   5   0  14     1989.06     1445.84    360.73 o 
   6   0  14     5735.25     5889.89     65.88 o 
   7   0  14    21837.10    21849.48    226.76 o 
   8   0  14     5935.96     5575.92     80.59 o 
   9   0  14      376.84      299.71     10.45 o 
  10   0  14      464.65      407.35     11.87 o 
  11   0  14       77.47       83.39      8.11 o 
  12   0  14      906.07      839.54     18.31 o 
  13   0  14      835.35      851.82     21.98 o 
  14   0  14        0.89       -2.46      7.18 o 
  15   0  14     5609.12     5773.72     69.89 o 
  16   0  14     1567.23     1500.08     32.21 o 
  17   0  14        1.94        1.04      5.69 o 
  18   0  14     4045.74     3921.44     55.07 o 
  19   0  14     3347.52     3333.48     53.71 o 
  20   0  14      731.91      741.67     31.17 o 
  21   0  14     1123.67     1133.24     25.56 o 
  22   0  14      534.23      571.95     18.46 o 
  23   0  14      696.33      700.87     22.84 o 
  24   0  14        7.28        0.19      8.09 o 
  25   0  14     1286.44     1304.32     53.74 o 
  26   0  14     5028.30     5223.22    106.99 o 
  27   0  14       30.28       21.04     16.05 o 
 -32   1  14      666.39      727.01     22.26 o 
 -31   1  14       14.21       19.85      9.00 o 
 -30   1  14       38.38       23.19     10.62 o 
 -29   1  14      661.72      733.77     21.29 o 
 -28   1  14      216.28      227.02     12.28 o 
 -27   1  14      104.62      110.44     11.26 o 
 -26   1  14      695.68      740.84     17.03 o 
 -25   1  14       57.91       29.42     12.28 o 
 -24   1  14       15.86       17.92      9.47 o 
 -23   1  14      323.71      334.16     14.80 o 
 -22   1  14       70.71       85.36     13.29 o 
 -21   1  14      132.37      163.92     11.87 o 
 -20   1  14     1052.70     1015.02     21.42 o 
 -19   1  14       92.65      115.59     17.57 o 
 -18   1  14     1046.95     1005.64     19.01 o 
 -17   1  14     3567.46     3470.51     43.82 o 
 -16   1  14     1278.82     1273.79     15.50 o 
 -15   1  14        0.25        0.43      2.87 o 
 -14   1  14      110.59      115.11      5.69 o 
 -13   1  14        0.01        1.41      2.44 o 
 -12   1  14       56.62       52.65      4.14 o 
 -11   1  14     9352.08     9198.99     93.86 o 
 -10   1  14      562.68      528.04      8.31 o 
  -9   1  14     1784.14     1723.93     19.79 o 
  -8   1  14     2500.70     2394.92     26.95 o 
  -7   1  14      521.56      497.19      6.82 o 
  -6   1  14       49.26       57.49      3.43 o 
  -5   1  14     3051.21     2996.29     36.75 o 
  -4   1  14     1042.49      983.29      9.78 o 
  -3   1  14       58.97       47.62      6.51 o 
  -2   1  14     1341.27     1219.64     12.22 o 
  -1   1  14      429.27      420.45      9.65 o 
   0   1  14     2278.14     2248.61     17.00 o 
   1   1  14     1856.91     1801.02     15.33 o 
   2   1  14      950.84      963.93     11.27 o 
   3   1  14     1676.24     1654.09     14.16 o 
   4   1  14       59.12       78.02      4.20 o 
   5   1  14      229.14      208.14      5.97 o 
   6   1  14     1456.03     1461.16     15.62 o 
   7   1  14     3059.33     2992.75     23.86 o 
   8   1  14      190.54      167.18      6.20 o 
   9   1  14     1109.84     1055.08     12.03 o 
  10   1  14      573.02      548.81      9.25 o 
  11   1  14     1289.45     1250.14     14.52 o 
  12   1  14      223.66      212.02      6.66 o 
  13   1  14      490.99      466.49     10.99 o 
  14   1  14      178.61      192.63      7.40 o 
  15   1  14      130.84      138.32      7.54 o 
  16   1  14       66.32       67.32      7.52 o 
  17   1  14     1370.31     1363.91     17.32 o 
  18   1  14       58.84       57.32      8.69 o 
  19   1  14       34.43       37.89      7.68 o 
  20   1  14       31.18       29.78      8.04 o 
  21   1  14     1077.30     1095.99     20.13 o 
  22   1  14      485.57      490.39     13.84 o 
  23   1  14       17.11        5.60      6.27 o 
  24   1  14     1646.09     1695.96     24.92 o 
  25   1  14      132.64      141.71     13.04 o 
  26   1  14      167.64      231.29     12.69 o 
  27   1  14     4300.41     4420.00     47.08 o 
 -31   2  14      101.12       93.58     15.54 o 
 -30   2  14       81.09       80.55     16.15 o 
 -29   2  14        8.27       12.42     11.18 o 
 -28   2  14      495.99      554.24     23.65 o 
 -27   2  14      209.50      224.28     11.50 o 
 -26   2  14        3.98       10.24      6.72 o 
 -25   2  14      218.68      232.38     18.45 o 
 -24   2  14      204.38      215.75     16.20 o 
 -23   2  14      204.91      200.67     11.10 o 
 -22   2  14      226.76      233.59      9.80 o 
 -21   2  14      323.53      317.78     10.80 o 
 -20   2  14     1093.01     1124.61     18.91 o 
 -19   2  14       26.42       35.77      6.53 o 
 -18   2  14      206.39      196.73      8.08 o 
 -17   2  14     3596.15     3459.84     30.18 o 
 -16   2  14       65.76       54.60      3.09 o 
 -15   2  14      105.78      115.13      5.48 o 
 -14   2  14     1559.05     1580.40     18.52 o 
 -13   2  14      169.10      199.71      8.18 o 
 -12   2  14       18.66       22.99      5.68 o 
 -11   2  14     1303.79     1244.98     14.53 o 
 -10   2  14     1076.65     1020.09     14.73 o 
  -9   2  14        9.07       26.73      5.86 o 
  -8   2  14      185.27      210.07      7.09 o 
  -7   2  14      577.05      599.86     10.29 o 
  -6   2  14       10.88       24.98      4.14 o 
  -5   2  14     4636.13     3939.01     33.12 o 
  -4   2  14      364.76      314.93     10.54 o 
  -3   2  14     3681.09     3508.36     30.34 o 
  -2   2  14    11626.31    10725.60     84.74 o 
  -1   2  14      402.15      372.39      7.85 o 
   0   2  14     1211.96     1141.25     13.58 o 
   1   2  14    17130.71    17092.00    121.56 o 
   2   2  14     5608.25     5462.77     37.64 o 
   3   2  14     3529.38     3530.42     25.43 o 
   4   2  14     2855.78     2810.18     22.91 o 
   5   2  14     5000.60     4945.82     46.80 o 
   6   2  14      718.25      672.88     12.65 o 
   7   2  14      261.46      224.48      6.33 o 
   8   2  14      328.20      321.12      6.76 o 
   9   2  14       66.88       79.94      5.14 o 
  10   2  14     4127.11     3947.29     29.99 o 
  11   2  14      651.74      617.65      9.80 o 
  12   2  14     1954.65     1998.60     28.76 o 
  13   2  14     6096.75     6181.91     50.39 o 
  14   2  14      510.05      555.75     11.21 o 
  15   2  14      126.89      150.10      9.20 o 
  16   2  14      226.03      266.04      8.48 o 
  17   2  14     1141.50     1142.82     16.05 o 
  18   2  14      264.40      261.84     10.25 o 
  19   2  14      454.37      462.85     11.16 o 
  20   2  14       96.94      108.81      9.29 o 
  21   2  14       34.01       39.38      7.29 o 
  22   2  14     1009.74     1039.90     18.91 o 
  23   2  14      361.03      389.54     16.39 o 
  24   2  14      188.12      206.29     13.26 o 
  25   2  14     2612.41     2624.46     32.41 o 
  26   2  14        4.75        2.53      6.91 o 
 -30   3  14        0.58       -6.33     10.03 o 
 -29   3  14        3.83        0.70     12.54 o 
 -28   3  14        5.90       -6.00      9.94 o 
 -27   3  14       40.48       30.76     13.54 o 
 -26   3  14        0.19       -1.19     10.19 o 
 -25   3  14       11.26       14.15     10.43 o 
 -24   3  14       48.57       49.58     11.20 o 
 -23   3  14      649.82      684.10     27.48 o 
 -22   3  14        1.69        7.62      8.38 o 
 -21   3  14      360.70      369.54     22.15 o 
 -20   3  14     1926.37     1865.73     28.10 o 
 -19   3  14     1086.85     1099.93     21.33 o 
 -18   3  14       70.47       70.76      9.23 o 
 -17   3  14        2.43        9.87      5.85 o 
 -16   3  14      154.00      136.60      8.61 o 
 -15   3  14      225.81      245.91      9.00 o 
 -14   3  14        0.24       -3.27      4.59 o 
 -13   3  14      673.54      619.04     13.72 o 
 -12   3  14       45.65       45.87      6.65 o 
 -11   3  14        8.31       18.70      5.42 o 
 -10   3  14      431.72      404.86      9.41 o 
  -9   3  14      151.46      139.83      7.91 o 
  -8   3  14     1535.48     1281.94     17.82 o 
  -7   3  14       75.21       92.73      5.95 o 
  -6   3  14      408.31      359.45      9.12 o 
  -5   3  14        2.16       25.15      5.55 o 
  -4   3  14       50.75       37.01      3.75 o 
  -3   3  14      184.26      191.81     10.00 o 
  -2   3  14        1.45        3.50      3.61 o 
  -1   3  14       92.36       69.17      4.49 o 
   0   3  14      161.11      147.84      6.62 o 
   1   3  14     1397.93     1263.06     19.92 o 
   2   3  14       10.86        3.76      2.31 o 
   3   3  14     1440.33     1434.16     12.78 o 
   4   3  14     4956.71     4924.00     34.61 o 
   5   3  14       16.81       16.17      3.79 o 
   6   3  14       17.61       18.08      3.29 o 
   7   3  14      461.44      450.65      7.19 o 
   8   3  14      105.67      116.46      5.41 o 
   9   3  14      429.87      396.13      7.91 o 
  10   3  14       72.90       66.26      5.40 o 
  11   3  14       44.91       39.09      4.05 o 
  12   3  14       55.81       57.29      5.93 o 
  13   3  14       51.00       49.00      6.32 o 
  14   3  14       77.29       77.51      5.92 o 
  15   3  14        8.92       10.79      4.70 o 
  16   3  14      299.17      317.09      8.46 o 
  17   3  14       28.99       33.66      5.69 o 
  18   3  14       88.14       92.77      7.93 o 
  19   3  14      279.05      309.32     12.00 o 
  20   3  14       15.22        7.00      5.69 o 
  21   3  14        5.69        8.62      7.68 o 
  22   3  14       24.79       27.76      8.46 o 
  23   3  14      145.02      163.07     11.75 o 
  24   3  14      571.29      609.67     16.52 o 
  25   3  14       54.74       50.36      9.21 o 
 -28   4  14      160.96      214.53     22.38 o 
 -27   4  14       77.07       76.30     13.39 o 
 -26   4  14       87.90       71.54     11.50 o 
 -25   4  14       27.63       14.69     10.92 o 
 -24   4  14      728.73      757.22     21.65 o 
 -23   4  14     1204.59     1174.89     25.78 o 
 -22   4  14      164.20      164.44     10.94 o 
 -21   4  14      826.51      856.16     17.40 o 
 -20   4  14     1670.03     1644.03     24.32 o 
 -19   4  14      109.12      117.48      9.11 o 
 -18   4  14       34.78       21.49      6.62 o 
 -17   4  14      148.45      134.04      9.30 o 
 -16   4  14       25.72       29.81      6.60 o 
 -15   4  14       92.67      224.90     79.66 o 
 -14   4  14     1854.12     1818.49     21.27 o 
 -13   4  14       31.58       34.15      5.89 o 
 -12   4  14       63.46       71.34      6.49 o 
 -11   4  14     2161.63     2094.01     24.01 o 
 -10   4  14      743.38      702.47     12.04 o 
  -9   4  14       17.54       24.15      4.72 o 
  -8   4  14      162.30      156.90      8.86 o 
  -7   4  14      191.12      180.33      7.27 o 
  -6   4  14       57.83       47.79      5.62 o 
  -5   4  14     1074.65     1071.05     12.55 o 
  -4   4  14      115.75      111.86      7.34 o 
  -3   4  14     2300.46     2329.52     21.24 o 
  -2   4  14     3437.11     3697.38     50.83 o 
  -1   4  14      361.59      362.18      8.48 o 
   0   4  14      177.60      146.28      7.37 o 
   1   4  14     1156.06     1277.39     14.25 o 
   2   4  14        4.96        1.62      1.71 o 
   3   4  14       25.60       25.12      3.05 o 
   4   4  14       25.04       30.04      3.32 o 
   5   4  14      752.15      733.80     14.22 o 
   6   4  14      170.38      199.40     24.82 o 
   7   4  14      354.88      331.61     10.77 o 
   8   4  14      164.72      165.26      6.89 o 
   9   4  14      854.21      820.92     10.67 o 
  10   4  14     6413.38     6070.39     60.63 o 
  11   4  14      651.69      595.72      8.17 o 
  12   4  14      784.76      674.63      9.45 o 
  13   4  14     2180.88     2049.57     30.39 o 
  14   4  14      301.75      297.73     13.83 o 
  15   4  14       17.09       14.38     10.26 o 
  16   4  14       25.97       34.28     10.13 o 
  17   4  14      583.56      567.79     22.34 o 
  18   4  14        5.53       13.23      8.44 o 
  19   4  14      338.90      339.02     16.35 o 
  20   4  14       48.55       38.56     13.66 o 
  21   4  14       50.52       44.60     13.95 o 
  22   4  14      463.93      490.95     20.55 o 
  23   4  14       14.15       20.34     11.07 o 
 -26   5  14        6.41        7.27      9.12 o 
 -25   5  14       43.25       29.27     11.26 o 
 -24   5  14       93.85       92.98     12.66 o 
 -23   5  14        1.14       11.43      8.65 o 
 -22   5  14       40.83       29.34      9.86 o 
 -21   5  14       66.19       55.94     11.89 o 
 -20   5  14        2.09       26.08      8.86 o 
 -19   5  14       26.36       29.07     10.05 o 
 -18   5  14        5.76        7.08      6.56 o 
 -17   5  14       60.94       49.70     10.07 o 
 -16   5  14       62.60       58.22      8.05 o 
 -15   5  14       40.94       90.86     31.63 o 
 -14   5  14     1303.34     1337.87     20.31 o 
 -13   5  14        0.07       -0.25      5.68 o 
 -12   5  14        8.06       17.46      5.69 o 
 -11   5  14     3051.51     3095.21     31.66 o 
 -10   5  14     1072.84     1108.86     86.52 o 
  -9   5  14      567.80      541.43     15.97 o 
  -8   5  14     1061.03     1028.16     19.90 o 
  -7   5  14       22.64       16.75      4.74 o 
  -6   5  14       29.12       30.88      6.92 o 
  -5   5  14      973.75      982.55     28.64 o 
  -4   5  14      475.71      403.72     16.60 o 
  -3   5  14      136.25      127.09     13.79 o 
  -2   5  14        0.08        7.68      9.68 o 
  -1   5  14       56.36       51.94     10.06 o 
   0   5  14        5.98        7.42      7.94 o 
   1   5  14      117.43       69.59     26.56 o 
   2   5  14        6.22        7.36      3.47 o 
   3   5  14     1763.57     1776.83     17.93 o 
   4   5  14     1184.74     1176.60     19.62 o 
   5   5  14      370.66      371.27     18.08 o 
   6   5  14       87.68       79.52     13.82 o 
   7   5  14      183.72      176.34     10.91 o 
   8   5  14      100.77       95.00      8.54 o 
   9   5  14      598.10      588.22     16.24 o 
  10   5  14      263.02      247.86     12.66 o 
  11   5  14     1061.36     1022.23     21.25 o 
  12   5  14      548.34      519.57     17.46 o 
  13   5  14      464.84      428.56     16.17 o 
  14   5  14       64.43       57.71     12.03 o 
  15   5  14        9.20        4.86      8.39 o 
  16   5  14      195.39      198.47     13.78 o 
  17   5  14       72.32       85.09     11.24 o 
  18   5  14      206.39      221.96     14.71 o 
  19   5  14        0.84        8.22     11.40 o 
  20   5  14       64.11       77.00     17.49 o 
  21   5  14       26.98       17.82     12.46 o 
 -23   6  14     4370.22     4485.43     52.64 o 
 -22   6  14        0.23       30.30     11.86 o 
 -21   6  14      102.34      105.94     11.21 o 
 -20   6  14     1169.07     1132.48     24.07 o 
 -19   6  14       16.87       18.85      8.26 o 
 -18   6  14       20.28       18.78      9.63 o 
 -17   6  14      463.83      472.82     15.94 o 
 -16   6  14       21.07      195.64     88.70 o 
 -15   6  14     1190.54     1139.10     29.21 o 
 -14   6  14      598.18      551.96     20.28 o 
 -13   6  14      123.87      147.00     24.60 o 
 -12   6  14     1143.33     1242.91     33.47 o 
 -11   6  14     5491.65     5589.14     72.85 o 
 -10   6  14      232.93      335.91     86.51 o 
  -9   6  14      894.76      906.61     39.76 o 
  -6   6  14      149.52      154.45     24.70 o 
  -5   6  14      293.54      293.69     18.73 o 
  -4   6  14        3.80        5.22     10.34 o 
  -3   6  14       26.55       19.87     10.31 o 
  -2   6  14       20.51       14.84      9.31 o 
  -1   6  14      395.18      385.92     20.67 o 
   0   6  14      130.24      134.19     46.05 o 
   1   6  14      113.48      116.05     15.43 o 
   2   6  14       81.49       88.13     15.23 o 
   3   6  14      788.06      823.47     27.12 o 
   4   6  14       80.76       96.56     15.79 o 
   5   6  14       14.47        8.78      9.45 o 
   6   6  14      213.93      233.46     35.10 o 
   7   6  14        3.52       15.19     13.36 o 
   8   6  14      184.42      157.86     15.39 o 
   9   6  14        1.02        3.30      7.27 o 
  10   6  14      187.50      176.38     12.03 o 
  11   6  14      171.23      160.12     13.03 o 
  12   6  14      550.97      562.48     18.19 o 
  13   6  14      227.59      225.63     13.87 o 
  14   6  14        1.58       -1.21      7.76 o 
  15   6  14     1368.10     1401.86     28.10 o 
  16   6  14      241.00      222.44     18.93 o 
  17   6  14       53.69       55.94     14.60 o 
  18   6  14      681.94      714.04     24.21 o 
 -18   7  14        0.50        6.36     13.66 o 
 -17   7  14      807.58      856.14     36.83 o 
 -16   7  14       42.94      203.53    118.90 o 
 -15   7  14      336.01      581.37    180.46 o 
 -14   7  14     3780.34     3849.17    170.76 o 
 -13   7  14       74.03       46.74     24.28 o 
 -12   7  14        3.86        9.58     12.90 o 
 -11   7  14     3594.93     3664.82     93.69 o 
 -10   7  14      181.61      187.89     31.65 o 
  -8   7  14     1137.00     1177.79     46.62 o 
  -7   7  14      389.21      406.93     30.80 o 
  -6   7  14        7.04       -0.88     15.84 o 
  -5   7  14       40.15       73.22     24.35 o 
  -4   7  14      114.60      127.72     26.88 o 
  -2   7  14      556.09      520.49     33.80 o 
  -1   7  14       32.53        1.74     15.05 o 
   0   7  14      489.92      527.86     34.74 o 
   1   7  14     1377.26     1344.22     67.04 o 
   2   7  14        3.18       13.94     10.93 o 
   3   7  14       32.15       18.15     11.30 o 
   4   7  14      273.11      271.91     22.42 o 
   5   7  14      282.85      323.44     34.40 o 
   6   7  14      573.29      587.80     41.88 o 
   7   7  14      330.98      358.12     33.04 o 
   8   7  14      224.57      233.04     20.21 o 
   9   7  14       14.52        7.40     18.88 o 
  10   7  14       62.17       21.87     12.31 o 
  11   7  14       64.34       44.33     16.46 o 
  12   7  14      149.99      119.49     26.65 o 
  13   7  14      159.69      146.79     17.90 o 
 -10   8  14      323.43      335.60     32.21 o 
  -9   8  14        8.38        2.99     10.35 o 
  -8   8  14      512.75      569.85     37.15 o 
  -7   8  14      229.05      277.62     30.41 o 
  -6   8  14       63.96       55.87     22.78 o 
  -5   8  14     1212.07     1290.28     30.82 o 
  -4   8  14      272.78      312.03     33.85 o 
  -3   8  14       70.90       58.72     23.97 o 
  -2   8  14     1594.54     1595.45     58.42 o 
  -1   8  14        1.62       -3.48     16.68 o 
   0   8  14       89.39       95.30     15.57 o 
   1   8  14      913.33      990.56     35.39 o 
   2   8  14      657.04      697.74     42.49 o 
   5   8  14      442.46      442.89     30.44 o 
 -31   1  15       33.52       21.30      9.25 o 
 -30   1  15      309.81      288.66     29.01 o 
 -29   1  15     1188.16     1120.61     20.66 o 
 -28   1  15       16.37       17.78      9.90 o 
 -27   1  15      188.34      177.66     16.44 o 
 -26   1  15      742.72      741.71     17.24 o 
 -25   1  15       19.18        7.16      6.22 o 
 -24   1  15      307.22      299.58     14.34 o 
 -23   1  15      188.39      183.58     14.71 o 
 -22   1  15      378.20      373.48     14.03 o 
 -21   1  15        1.39       15.81      9.40 o 
 -20   1  15      143.65      153.97     11.53 o 
 -19   1  15      119.96      131.28     11.78 o 
 -18   1  15      770.70      763.62     14.85 o 
 -17   1  15       45.12       45.08      4.94 o 
 -16   1  15        0.89        2.46      3.78 o 
 -15   1  15      293.47      279.18      7.19 o 
 -14   1  15     4036.24     3997.62     31.62 o 
 -13   1  15       16.15       12.34      3.68 o 
 -12   1  15      215.16      195.66      7.87 o 
 -11   1  15     5199.35     4871.21     45.16 o 
 -10   1  15        6.05       10.60      2.90 o 
  -9   1  15      302.56      304.83      6.72 o 
  -8   1  15       62.85       39.30      3.60 o 
  -7   1  15        3.55       17.53      3.42 o 
  -6   1  15       59.46       58.23      4.17 o 
  -5   1  15      567.97      505.37     10.26 o 
  -4   1  15      690.19      633.17      8.85 o 
  -3   1  15       95.01       99.89      5.76 o 
  -2   1  15      292.54      313.27      8.93 o 
  -1   1  15       13.54       11.93      2.90 o 
   0   1  15      822.35      841.34      9.07 o 
   1   1  15    12083.96    11866.49     92.94 o 
   2   1  15      524.39      523.74      8.86 o 
   3   1  15       66.17       82.94      4.40 o 
   4   1  15     2112.15     2011.47     16.59 o 
   5   1  15     1042.92     1023.61     11.59 o 
   6   1  15      457.79      417.40      7.34 o 
   7   1  15      362.39      305.11      8.51 o 
   8   1  15      111.10      109.34      8.85 o 
   9   1  15      524.44      539.51      9.18 o 
  10   1  15       18.56       21.10      4.80 o 
  11   1  15      895.14      821.11     12.34 o 
  12   1  15     1559.72     1527.13     20.21 o 
  13   1  15     3514.13     3514.54     30.41 o 
  14   1  15      293.65      281.84     10.20 o 
  15   1  15       97.07      122.98     11.19 o 
  16   1  15     3108.92     3111.39     30.28 o 
  17   1  15      384.20      398.95     11.23 o 
  18   1  15       37.30       36.87      7.28 o 
  19   1  15      369.70      390.62     11.46 o 
  20   1  15      877.79      951.87     16.19 o 
  21   1  15        1.19        5.12      5.86 o 
  22   1  15        5.37        5.21      6.59 o 
  23   1  15      498.63      523.20     15.07 o 
  24   1  15     1837.84     1896.53     32.57 o 
  25   1  15     4675.58     4855.54     48.28 o 
 -30   2  15       43.76       49.71     12.99 o 
 -29   2  15      125.37      109.60     13.87 o 
 -28   2  15      163.41      172.34     25.29 o 
 -27   2  15       99.45      100.99     15.37 o 
 -26   2  15      371.08      403.77     17.89 o 
 -25   2  15       38.22       37.99     11.37 o 
 -24   2  15       59.36       70.88     10.63 o 
 -23   2  15       19.55       30.13     12.16 o 
 -22   2  15        6.58        7.01      5.88 o 
 -21   2  15      199.61      199.29      9.91 o 
 -20   2  15      846.99      782.64     14.85 o 
 -19   2  15       87.04       74.52      4.70 o 
 -18   2  15        2.73        6.29      2.85 o 
 -17   2  15     3990.71     3926.51     53.78 o 
 -16   2  15      463.55      402.61     13.81 o 
 -15   2  15       47.01       43.98      5.98 o 
 -14   2  15     1857.68     1872.55     22.14 o 
 -13   2  15      938.68      924.51     21.63 o 
 -12   2  15      278.41      285.81      9.27 o 
 -11   2  15      486.85      473.93     14.74 o 
 -10   2  15      141.48      138.64      7.01 o 
  -9   2  15      335.72      295.41     11.50 o 
  -8   2  15      786.26      754.46     11.77 o 
  -7   2  15      735.04      743.80     11.01 o 
  -6   2  15     1597.51     1660.65     22.45 o 
  -5   2  15       79.98      159.78      8.85 o 
  -4   2  15        2.35        2.77      3.58 o 
  -3   2  15      759.39      663.62     11.13 o 
  -2   2  15       13.86       72.60      6.03 o 
  -1   2  15       49.78       39.20      4.37 o 
   0   2  15     4410.30     4459.95     30.90 o 
   1   2  15     5061.91     5161.94     34.89 o 
   2   2  15      881.07      877.19      9.60 o 
   3   2  15     1653.78     1676.02     14.70 o 
   4   2  15    12615.15    12454.32     94.84 o 
   5   2  15     3239.92     3147.95     25.93 o 
   6   2  15      258.45      257.45      7.96 o 
   7   2  15      182.22      206.95     15.51 o 
   8   2  15      848.81      897.95     11.52 o 
   9   2  15      625.04      653.26     10.64 o 
  10   2  15      251.30      252.86      7.78 o 
  11   2  15     1055.18     1015.26     12.49 o 
  12   2  15       23.59       10.70      5.00 o 
  13   2  15       65.00       55.59      6.32 o 
  14   2  15       70.39       94.05      7.72 o 
  15   2  15      442.03      432.45     11.65 o 
  16   2  15      516.89      505.13     12.36 o 
  17   2  15       42.06       48.73      6.68 o 
  18   2  15      317.29      305.91     11.99 o 
  19   2  15       54.82       52.14      7.40 o 
  20   2  15      136.11      152.41     10.24 o 
  21   2  15     1228.73     1204.43     19.45 o 
  22   2  15      757.91      813.61     18.18 o 
  23   2  15      612.57      615.72     15.74 o 
  24   2  15      302.93      310.71     12.20 o 
  25   2  15      131.30      141.82     12.55 o 
 -29   3  15       81.16       78.18     14.69 o 
 -28   3  15      354.28      361.50     18.65 o 
 -27   3  15      382.27      405.94     18.35 o 
 -26   3  15       83.20       82.22     12.68 o 
 -25   3  15      221.70      268.89     15.73 o 
 -24   3  15       66.19       65.47     11.89 o 
 -23   3  15     5992.13     5914.22     83.73 o 
 -22   3  15       12.56       19.25      8.21 o 
 -21   3  15      291.77      291.83     17.29 o 
 -20   3  15    11786.15    11941.17    133.15 o 
 -19   3  15     1077.76     1204.92     64.83 o 
 -18   3  15       80.92      127.91     19.98 o 
 -17   3  15     4846.81     4756.71     45.88 o 
 -16   3  15      660.28      663.22     34.82 o 
 -15   3  15      810.06      783.66     14.98 o 
 -14   3  15        2.55        3.34      4.80 o 
 -13   3  15       18.60       31.09      6.34 o 
 -12   3  15     1068.73      986.79     16.13 o 
 -11   3  15     7231.89     7030.55     66.20 o 
 -10   3  15        0.02       -0.05      4.53 o 
  -9   3  15     1315.44     1422.72     93.97 o 
  -8   3  15    12111.55    12433.53    122.03 o 
  -7   3  15     1228.41     1228.72     15.82 o 
  -6   3  15       79.35      100.00      6.14 o 
  -5   3  15     5091.14     5668.45     47.35 o 
  -4   3  15      209.54      233.56      8.70 o 
  -3   3  15      375.09      379.64      7.72 o 
  -2   3  15     4520.70     4727.47     39.79 o 
  -1   3  15     4484.98     4591.29     39.40 o 
   0   3  15      716.40      683.62      9.22 o 
   1   3  15     1514.77     1542.71     14.22 o 
   2   3  15       11.78        9.72      2.72 o 
   3   3  15     1023.03      995.39     10.06 o 
   4   3  15    11816.84    11794.81     79.80 o 
   5   3  15       26.19       24.29      4.41 o 
   6   3  15     2600.21     2586.75     20.49 o 
   7   3  15     5325.03     5352.88     38.06 o 
   8   3  15      664.70      665.81      9.03 o 
   9   3  15       27.49       24.31      4.09 o 
  10   3  15      597.95      611.45     10.74 o 
  11   3  15      570.76      534.12      8.89 o 
  12   3  15     1505.56     1411.37     15.95 o 
  13   3  15      471.13      467.58      9.63 o 
  14   3  15      238.28      254.42     10.99 o 
  15   3  15      380.84      396.06      8.92 o 
  16   3  15      610.08      570.42     13.28 o 
  17   3  15       67.26       63.78      9.69 o 
  18   3  15      385.96      392.91     14.89 o 
  19   3  15     1103.74     1085.16     19.23 o 
  20   3  15       19.55       21.26      7.00 o 
  21   3  15       49.08       52.74      8.36 o 
  22   3  15       57.70       61.08      7.69 o 
  23   3  15        3.79        6.31      6.63 o 
  24   3  15      123.35      115.37     13.39 o 
 -27   4  15       30.91       31.07     14.40 o 
 -26   4  15      178.89      189.91     19.35 o 
 -25   4  15       14.73       20.40      8.79 o 
 -24   4  15       16.78       13.49     10.17 o 
 -23   4  15      442.47      407.84     15.29 o 
 -22   4  15      139.14      150.43     12.56 o 
 -21   4  15      177.69      211.55     21.89 o 
 -20   4  15     3128.32     3133.99     52.75 o 
 -19   4  15      221.93      251.68     24.83 o 
 -18   4  15       35.39       16.79      8.95 o 
 -17   4  15     2125.12     2116.30     26.77 o 
 -16   4  15       31.20       20.68      7.53 o 
 -15   4  15        0.35        0.72      5.21 o 
 -14   4  15      779.94      725.06     14.10 o 
 -13   4  15        7.76        5.78      5.52 o 
 -12   4  15        4.41      195.66    115.36 o 
 -11   4  15     1126.13     1077.09     27.10 o 
 -10   4  15      204.82      202.68     19.97 o 
  -9   4  15        1.21        7.44      6.32 o 
  -8   4  15      464.46      471.43     12.54 o 
  -7   4  15      284.33      287.12      7.72 o 
  -6   4  15       32.35       43.14     12.34 o 
  -5   4  15      197.79      180.64     12.03 o 
  -4   4  15      301.17      290.00     10.99 o 
  -3   4  15      645.27      636.16     25.83 o 
  -2   4  15     4445.66     4471.35     40.27 o 
  -1   4  15      387.41      335.39      7.15 o 
   0   4  15     1698.35     1680.57     37.27 o 
   1   4  15     3020.93     3117.62     34.67 o 
   2   4  15      270.27      272.04     29.05 o 
   3   4  15      248.84      229.88      4.55 o 
   4   4  15     3100.69     3010.16     54.88 o 
   5   4  15     2228.83     2110.85     35.30 o 
   6   4  15     1363.39     1309.60     14.85 o 
   7   4  15      200.45      201.06     10.98 o 
   8   4  15      173.95      161.04      7.60 o 
   9   4  15       25.39       25.60      3.92 o 
  10   4  15       46.22       55.14      9.62 o 
  11   4  15     1282.44     1244.66     22.11 o 
  12   4  15       80.38       87.87      8.79 o 
  13   4  15        0.16       -3.16      6.32 o 
  14   4  15      411.38      408.30     14.23 o 
  15   4  15       22.32       25.98      8.96 o 
  16   4  15        7.46       10.61      8.61 o 
  17   4  15        0.19       -2.43      7.66 o 
  18   4  15      581.23      591.97     20.21 o 
  19   4  15      260.12      290.58     18.42 o 
  20   4  15      147.79      140.86     20.51 o 
  21   4  15      365.75      374.54     18.41 o 
  22   4  15      335.21      389.79     21.08 o 
 -25   5  15       49.05       40.11     10.21 o 
 -24   5  15        3.80        0.38      8.20 o 
 -23   5  15     1189.31     1213.12     27.34 o 
 -22   5  15       40.36       25.99      8.13 o 
 -21   5  15       20.91       27.05     11.09 o 
 -20   5  15       44.37       34.93      8.69 o 
 -19   5  15      417.60      396.27     14.74 o 
 -18   5  15      190.31      218.27     10.03 o 
 -17   5  15     1327.00     1323.11     22.00 o 
 -16   5  15      101.79      252.72     70.99 o 
 -15   5  15       21.35       19.01      5.85 o 
 -14   5  15     2098.30     2087.74     36.90 o 
 -13   5  15       52.61       45.11      9.63 o 
 -12   5  15       17.29       14.66      7.45 o 
 -11   5  15       18.07        7.21      6.08 o 
 -10   5  15      158.43      154.98      8.77 o 
  -9   5  15       86.61       80.10     17.84 o 
  -8   5  15      140.92      146.01     11.92 o 
  -7   5  15       48.69       11.96      7.83 o 
  -6   5  15       14.34       14.44      4.13 o 
  -5   5  15       28.95       19.71      4.17 o 
  -4   5  15       39.38       19.00     18.88 o 
  -3   5  15       23.32       10.73     10.65 o 
  -2   5  15      647.45      586.00     22.01 o 
  -1   5  15        4.83        1.72      8.42 o 
   0   5  15        1.47        3.88      9.04 o 
   1   5  15       39.36       22.35     27.32 o 
   2   5  15      371.52      376.18     19.38 o 
   3   5  15       14.00       18.31      9.48 o 
   4   5  15     1828.97     1767.50     41.11 o 
   5   5  15      325.67      342.06     20.02 o 
   6   5  15        9.75        5.50      7.06 o 
   7   5  15       41.66       34.73      8.09 o 
   8   5  15       25.08       27.22      6.45 o 
   9   5  15     1789.59     1788.53     24.43 o 
  10   5  15      163.32      213.67     31.36 o 
  11   5  15      248.10      254.21     11.02 o 
  12   5  15      647.08      628.01     16.69 o 
  13   5  15     1557.22     1528.05     23.48 o 
  14   5  15      182.00      162.09     14.63 o 
  15   5  15      284.97      273.20     15.42 o 
  16   5  15     1134.49     1077.67     24.30 o 
  17   5  15      455.67      432.76     17.31 o 
  18   5  15       59.95       71.61     13.09 o 
  19   5  15       60.57       66.79     11.95 o 
 -22   6  15      161.70      237.03     31.68 o 
 -21   6  15       76.17       68.22      9.73 o 
 -20   6  15      406.20      313.98     17.74 o 
 -19   6  15        3.53       -0.21      7.52 o 
 -18   6  15       59.84       52.25     15.20 o 
 -17   6  15      180.84      159.92     17.71 o 
 -16   6  15      141.51      165.28     20.39 o 
 -15   6  15      149.93      100.78     25.44 o 
 -14   6  15      166.71      204.31     22.93 o 
 -13   6  15       22.26       29.29     14.48 o 
 -12   6  15       12.96       -0.70     14.72 o 
 -11   6  15       56.87       23.88     29.20 o 
 -10   6  15      523.71      513.43     34.29 o 
  -9   6  15        0.08       10.74     12.20 o 
  -8   6  15       41.59       57.56     14.96 o 
  -7   6  15      125.78      112.67     16.21 o 
  -6   6  15      113.27       91.26     80.85 o 
  -5   6  15      115.36      112.31     23.18 o 
  -4   6  15       81.47       78.23     22.17 o 
  -3   6  15       80.84       94.83     22.47 o 
  -2   6  15      227.27      186.03     18.39 o 
  -1   6  15      114.73      119.75     17.12 o 
   0   6  15       91.45       67.67     27.41 o 
   1   6  15      440.19      436.33     18.26 o 
   2   6  15       73.78       28.48     28.84 o 
   3   6  15       44.46       22.03     22.95 o 
   4   6  15       32.45       20.01     20.70 o 
   5   6  15       32.18       40.96     20.70 o 
   6   6  15      432.52      492.36     94.75 o 
   7   6  15      573.72      596.15     25.39 o 
   8   6  15      199.60      206.90     32.20 o 
   9   6  15       70.52       61.45     15.23 o 
  10   6  15       34.72       28.80     12.60 o 
  11   6  15        0.04       -1.56     16.80 o 
  12   6  15      123.27      112.83     15.58 o 
  13   6  15       29.65       22.57     12.86 o 
  14   6  15       60.43       66.20     15.15 o 
  15   6  15      142.78      137.09     14.79 o 
  16   6  15      165.25      155.41     14.56 o 
 -16   7  15       47.45      265.85    173.62 o 
 -15   7  15       29.38       34.45     18.88 o 
 -14   7  15        0.60       -5.63     12.76 o 
 -13   7  15       47.08       29.32     33.19 o 
 -10   7  15       16.68       -0.31     10.77 o 
  -7   7  15        0.02      330.59     36.13 o 
  -6   7  15       44.44       10.06     14.40 o 
  -5   7  15      164.31      175.23     21.47 o 
  -3   7  15       65.16       -1.64     15.93 o 
  -2   7  15        0.85        0.51     14.51 o 
  -1   7  15       21.58       11.56     11.02 o 
   0   7  15       71.04       46.12     21.13 o 
   1   7  15      958.88      954.52     27.03 o 
   2   7  15       67.71       44.21     22.12 o 
   3   7  15       93.33       51.47     19.94 o 
   5   7  15       29.19       -0.37     15.84 o 
   6   7  15       90.48      172.33    150.05 o 
   7   7  15      913.18     1018.82     48.40 o 
   8   7  15       10.42        4.39     14.12 o 
   9   7  15       11.34       15.79     11.84 o 
  10   7  15      474.26      543.76     41.28 o 
  11   7  15      699.03      689.36     23.79 o 
  -4   8  15       48.91       16.65     15.85 o 
  -3   8  15      124.47      122.91     27.63 o 
  -2   8  15       91.88       83.55     19.53 o 
  -1   8  15        2.40        4.94     21.39 o 
 -30   0  16      142.89      123.88     21.45 o 
 -29   0  16       24.15       20.74     19.32 o 
 -28   0  16      598.38      625.11     33.52 o 
 -27   0  16      257.05      277.18     32.93 o 
 -26   0  16       38.38       23.62     17.39 o 
 -25   0  16      323.20      310.89     26.54 o 
 -24   0  16     1033.96     1101.12     45.71 o 
 -23   0  16       70.64       80.15     18.49 o 
 -22   0  16      464.24      462.33     25.93 o 
 -21   0  16      613.49      620.42     27.72 o 
 -20   0  16      316.04      309.73     16.60 o 
 -19   0  16     1192.50     1174.47     23.39 o 
 -18   0  16       14.82       12.06      5.85 o 
 -17   0  16      294.28      271.70     13.68 o 
 -16   0  16      954.04      905.75     18.59 o 
 -15   0  16       22.78       18.76      7.27 o 
 -14   0  16      144.83      143.41      7.03 o 
 -13   0  16     1338.25     1319.58     19.60 o 
 -12   0  16     1446.75     1308.68     19.13 o 
 -11   0  16      267.82      239.01     14.06 o 
 -10   0  16      118.41      128.60      6.74 o 
  -9   0  16     3202.34     3309.95     66.89 o 
  -8   0  16     2643.03     2034.18     40.90 o 
  -7   0  16      346.27      334.89     17.74 o 
  -6   0  16     3599.55     3453.09     50.48 o 
  -5   0  16    13124.85    11556.59    115.41 o 
  -4   0  16      884.47      827.87     27.33 o 
  -3   0  16      396.95      417.34     11.66 o 
  -2   0  16     9855.67     9245.73     95.44 o 
  -1   0  16     2045.58     2001.21     21.64 o 
   0   0  16        2.91        8.90      4.25 o 
   1   0  16      109.78       92.27      6.43 o 
   2   0  16     1228.65     1197.59     38.23 o 
   3   0  16      267.86      251.63      9.19 o 
   4   0  16       81.83       45.71     11.87 o 
   5   0  16        6.14        4.69      6.15 o 
   6   0  16      675.27      719.32     14.85 o 
   7   0  16     3641.75     3578.64     52.19 o 
   8   0  16     1737.14     1601.23     22.71 o 
   9   0  16     3006.55     2880.28     35.70 o 
  10   0  16    17978.69    18179.29    199.76 o 
  11   0  16     2293.90     2396.93     33.78 o 
  12   0  16      240.24      237.98     11.01 o 
  13   0  16     2370.17     2472.31     37.48 o 
  14   0  16     4635.42     4602.57     55.30 o 
  15   0  16      575.44      589.02     17.29 o 
  16   0  16       78.09       71.54     10.60 o 
  17   0  16      241.41      265.53     16.26 o 
  18   0  16     1367.28     1443.63     34.75 o 
  19   0  16     4072.09     4281.17     58.74 o 
  20   0  16      359.51      383.77     20.74 o 
  21   0  16       35.31        8.99     11.72 o 
  22   0  16     2089.23     2062.96     42.06 o 
  23   0  16        0.30        3.74     11.75 o 
  24   0  16       28.77       17.13     17.62 o 
 -30   1  16       67.40       67.24     16.45 o 
 -29   1  16       39.84       56.93     15.57 o 
 -28   1  16        3.21       17.83     12.72 o 
 -27   1  16       12.10       27.76     10.92 o 
 -26   1  16       89.38       69.15     12.15 o 
 -25   1  16       62.35       57.68      8.41 o 
 -24   1  16        0.37        3.58      7.03 o 
 -23   1  16      742.63      758.65     22.14 o 
 -22   1  16      303.63      282.66     15.96 o 
 -21   1  16      520.93      510.60     13.07 o 
 -20   1  16      790.96      765.91     11.98 o 
 -19   1  16        2.28        1.70      4.54 o 
 -18   1  16       11.34       18.88      5.77 o 
 -17   1  16        3.66        6.44      4.12 o 
 -16   1  16       25.64       15.31      4.25 o 
 -15   1  16        1.63        0.01      2.47 o 
 -14   1  16     1874.22     1826.77     21.74 o 
 -13   1  16      213.10      212.94      8.06 o 
 -12   1  16       20.91       24.04      2.76 o 
 -11   1  16      218.45      165.92      4.87 o 
 -10   1  16       12.75       17.59      3.70 o 
  -9   1  16       18.42       17.68      2.88 o 
  -8   1  16        0.51       15.63      2.82 o 
  -7   1  16      745.69      695.73     20.87 o 
  -6   1  16      552.65      514.37      7.73 o 
  -5   1  16     3152.13     3248.15     31.31 o 
  -4   1  16     1074.23     1137.88     14.54 o 
  -3   1  16     1079.62     1079.03     13.86 o 
  -2   1  16     6351.11     6097.05     51.41 o 
  -1   1  16       44.98       32.51      3.88 o 
   0   1  16      398.68      389.56      6.47 o 
   1   1  16      908.86      908.72     10.53 o 
   2   1  16      579.63      556.93      7.97 o 
   3   1  16       40.40       35.89      4.58 o 
   4   1  16      861.30      852.82     10.31 o 
   5   1  16      355.27      349.33      6.76 o 
   6   1  16        0.52        7.80      3.99 o 
   7   1  16      265.23      265.58      7.10 o 
   8   1  16      234.39      249.53      6.98 o 
   9   1  16     2484.04     2385.78     22.12 o 
  10   1  16      687.78      686.85     12.08 o 
  11   1  16      347.89      350.52     11.28 o 
  12   1  16      341.47      383.64      9.75 o 
  13   1  16     1206.63     1231.01     16.37 o 
  14   1  16       98.51      118.96      9.06 o 
  15   1  16      642.74      661.42     13.46 o 
  16   1  16      166.47      175.48     15.07 o 
  17   1  16       69.17       78.47      8.31 o 
  18   1  16      827.41      898.84     15.13 o 
  19   1  16      201.84      225.05     11.21 o 
  20   1  16      600.76      611.86     15.17 o 
  21   1  16      267.27      275.11     11.94 o 
  22   1  16        0.07        3.18      7.61 o 
  23   1  16      535.88      524.18     14.59 o 
  24   1  16     1543.97     1610.93     24.92 o 
 -29   2  16      380.24      370.04     21.56 o 
 -28   2  16       51.57       59.33     13.68 o 
 -27   2  16      109.91      120.48     18.29 o 
 -26   2  16     3930.50     4120.67     54.56 o 
 -25   2  16        0.05      -10.49     10.49 o 
 -24   2  16       29.54       28.65     10.70 o 
 -23   2  16     1254.14     1314.80     25.70 o 
 -22   2  16      261.58      282.58     12.90 o 
 -21   2  16      117.40      118.79      9.14 o 
 -20   2  16       92.25       85.93      9.71 o 
 -19   2  16       15.85       13.96      7.22 o 
 -18   2  16      680.78      626.93     24.23 o 
 -17   2  16     1900.62     1831.55     23.97 o 
 -16   2  16       56.66       55.49      7.59 o 
 -15   2  16      496.46      512.56     34.72 o 
 -14   2  16     6019.90     5996.81     87.05 o 
 -13   2  16      319.51      431.06     98.57 o 
 -12   2  16       35.34       38.63      6.90 o 
 -11   2  16     7942.03     7835.85     71.44 o 
 -10   2  16      339.24      343.48     11.54 o 
  -9   2  16      254.74      252.45     11.86 o 
  -8   2  16      809.35      804.79     13.95 o 
  -7   2  16       58.62       77.05      9.21 o 
  -6   2  16      458.96      511.58     12.89 o 
  -5   2  16     2197.25     2442.59     29.33 o 
  -4   2  16        2.90        8.44      4.30 o 
  -3   2  16      313.48      341.11     11.21 o 
  -2   2  16     2203.55     2500.89     24.48 o 
  -1   2  16      629.18      586.56     11.43 o 
   0   2  16     1273.65     1219.23     11.20 o 
   1   2  16       18.69       10.25      3.36 o 
   2   2  16      284.32      290.73      7.90 o 
   3   2  16      405.57      393.25      7.67 o 
   4   2  16      692.08      703.98     10.68 o 
   5   2  16       96.41       93.88      6.49 o 
   6   2  16        4.80        6.63      3.77 o 
   7   2  16      510.09      464.76      7.83 o 
   8   2  16      378.26      394.97      8.59 o 
   9   2  16      183.82      204.17      8.15 o 
  10   2  16     1072.07     1038.91     13.19 o 
  11   2  16      280.55      273.22     19.66 o 
  12   2  16     2362.46     2345.37     22.71 o 
  13   2  16      140.46      130.46      6.82 o 
  14   2  16        7.96        6.94      5.63 o 
  15   2  16      401.42      417.66     11.63 o 
  16   2  16      318.49      325.63     10.23 o 
  17   2  16       26.14       32.91      6.48 o 
  18   2  16      120.42      157.10     13.66 o 
  19   2  16      980.97     1005.21     17.84 o 
  20   2  16        9.39       19.20      6.57 o 
  21   2  16      689.57      666.58     14.22 o 
  22   2  16      267.56      262.47     12.97 o 
  23   2  16      696.19      711.80     16.17 o 
 -28   3  16       50.28       23.33     12.17 o 
 -27   3  16        0.03        9.25     12.75 o 
 -26   3  16       26.60       26.10     13.15 o 
 -25   3  16        0.36        8.09      7.48 o 
 -24   3  16       47.30       48.84     11.66 o 
 -23   3  16      342.75      341.91     16.55 o 
 -22   3  16        2.36        5.13      7.26 o 
 -21   3  16        1.17       -2.38      6.76 o 
 -20   3  16     1369.01     1307.39     21.04 o 
 -19   3  16      298.37      281.66     14.14 o 
 -18   3  16       38.83       40.12      7.89 o 
 -17   3  16      129.20      123.31     10.02 o 
 -16   3  16       31.40       33.01      8.13 o 
 -15   3  16        6.75       11.29      6.20 o 
 -14   3  16       33.43       38.49      6.86 o 
 -13   3  16        0.25       -0.48      5.74 o 
 -12   3  16       21.87       26.10      8.35 o 
 -11   3  16       66.35       73.75      7.79 o 
 -10   3  16      160.53      174.07      9.52 o 
  -9   3  16       46.70       51.22      7.92 o 
  -8   3  16      237.50      260.69      9.53 o 
  -7   3  16        8.85        7.86      4.62 o 
  -6   3  16        2.81        1.42      3.77 o 
  -5   3  16       13.59       61.37      5.26 o 
  -4   3  16      137.85      137.21      6.94 o 
  -3   3  16        2.08       -1.79      3.99 o 
  -2   3  16       15.87        9.24      4.01 o 
  -1   3  16       48.71       53.77      6.57 o 
   0   3  16      161.26      172.42      6.39 o 
   1   3  16        2.63        4.44      2.06 o 
   2   3  16      496.94      478.26      9.28 o 
   3   3  16      122.16      108.78      6.17 o 
   4   3  16      163.51      171.54      6.08 o 
   5   3  16       87.50       85.59      5.14 o 
   6   3  16      162.97      149.01      5.94 o 
   7   3  16       66.66       66.71      4.70 o 
   8   3  16        1.41       -1.61      3.39 o 
   9   3  16       38.74       31.71      5.67 o 
  10   3  16      164.57      165.31      6.08 o 
  11   3  16        4.86        3.27      3.99 o 
  12   3  16      104.24       82.64      6.62 o 
  13   3  16       14.56        7.43      5.83 o 
  14   3  16       43.76       52.19      6.01 o 
  15   3  16        2.61        6.26      4.64 o 
  16   3  16       16.60       13.32      5.69 o 
  17   3  16        5.06        1.46      5.74 o 
  18   3  16       20.31       16.45      6.71 o 
  19   3  16      132.33      137.42     11.98 o 
  20   3  16        0.23       -1.66      6.31 o 
  21   3  16     1166.28     1215.98     30.01 o 
  22   3  16      509.61      557.80     22.01 o 
 -26   4  16     4567.02     4661.91     53.94 o 
 -25   4  16       11.30       35.05     14.11 o 
 -24   4  16       31.31       21.97      9.03 o 
 -23   4  16      729.18      759.13     25.92 o 
 -22   4  16       25.83       23.78      9.92 o 
 -21   4  16        6.87        2.48      7.14 o 
 -20   4  16      402.82      399.72     14.41 o 
 -19   4  16       32.58       31.60      8.86 o 
 -18   4  16      609.82      642.10     19.26 o 
 -17   4  16     1841.71     1822.05     25.39 o 
 -16   4  16      600.32      638.12     46.00 o 
 -15   4  16      140.43      150.70     10.16 o 
 -14   4  16     4118.23     4223.24     48.77 o 
 -13   4  16        0.95       -0.19      5.53 o 
 -12   4  16      204.39      211.09      9.40 o 
 -11   4  16     3474.95     3627.97     45.22 o 
 -10   4  16      523.46      503.27     14.80 o 
  -9   4  16       57.09       45.83      6.61 o 
  -8   4  16      404.64      408.73      8.50 o 
  -7   4  16        3.52        4.20      3.61 o 
  -6   4  16      100.70      104.67     16.28 o 
  -5   4  16      956.26      959.06     15.86 o 
  -4   4  16       11.71       10.29      4.64 o 
  -3   4  16     1762.41     1661.90     23.30 o 
  -2   4  16     5230.76     5036.27     56.03 o 
  -1   4  16        0.27        6.14      3.89 o 
   0   4  16      231.54      244.34     11.87 o 
   1   4  16     4293.98     4082.97     45.32 o 
   2   4  16     2262.46     2164.32     48.12 o 
   3   4  16        2.22        0.81      2.35 o 
   4   4  16       82.57       91.16      4.18 o 
   5   4  16      445.64      447.09     10.22 o 
   6   4  16      564.08      548.09      7.47 o 
   7   4  16      122.93      129.78     11.79 o 
   8   4  16      280.56      308.58     12.86 o 
   9   4  16       13.68        8.82      5.73 o 
  10   4  16     1534.17     1476.67     22.49 o 
  11   4  16        5.70       11.49      7.33 o 
  12   4  16      464.57      458.39     16.20 o 
  13   4  16       49.22       73.86      8.77 o 
  14   4  16        0.57       -0.87      6.26 o 
  15   4  16       31.15       33.97     10.27 o 
  16   4  16      330.61      327.38     16.98 o 
  17   4  16        8.58       11.31      9.18 o 
  18   4  16        8.15       15.12     11.85 o 
  19   4  16      279.77      277.50     19.02 o 
  20   4  16      287.71      323.91     18.78 o 
 -24   5  16       52.85       48.57     10.27 o 
 -23   5  16     1379.13     1327.40     27.47 o 
 -22   5  16       17.88       20.48      9.09 o 
 -21   5  16      140.85      150.46     17.15 o 
 -20   5  16     1182.92     1152.36     19.71 o 
 -19   5  16        4.21       12.40      9.20 o 
 -18   5  16      121.85      124.40     11.43 o 
 -17   5  16     2258.15     2309.99     28.57 o 
 -16   5  16      199.29      211.79     11.48 o 
 -15   5  16        2.87        1.75      6.34 o 
 -14   5  16     4372.58     4534.24     50.71 o 
 -13   5  16        0.83        2.99      5.15 o 
 -12   5  16      143.17      162.69     33.93 o 
 -11   5  16      321.77      326.63     16.96 o 
 -10   5  16       62.71       64.51     36.42 o 
  -9   5  16       48.34       14.47     14.74 o 
  -8   5  16       67.28       37.67     42.26 o 
  -7   5  16       69.91       69.10     13.67 o 
  -6   5  16      314.09      312.05     26.08 o 
  -5   5  16     1194.49     1177.77     25.29 o 
  -4   5  16      656.22      674.32     27.23 o 
  -3   5  16        0.14        2.17      8.71 o 
  -2   5  16     1631.97     1557.26     29.32 o 
  -1   5  16        3.49        3.57     12.81 o 
   0   5  16        0.83        5.96     10.72 o 
   1   5  16       34.45       39.85     13.34 o 
   2   5  16      193.70      189.18     17.45 o 
   3   5  16      306.09      327.86     20.04 o 
   4   5  16       63.78       47.45     19.70 o 
   5   5  16      264.40      274.45     13.98 o 
   6   5  16       24.03       26.94     10.92 o 
   7   5  16       59.95       66.05     12.62 o 
   8   5  16      202.43      213.94     27.81 o 
   9   5  16      244.79      250.98     14.77 o 
  10   5  16       18.54       14.95     10.97 o 
  11   5  16      445.65      423.36     16.46 o 
  12   5  16       89.58       69.72     13.04 o 
  13   5  16      349.61      352.35     15.90 o 
  14   5  16       85.21       65.72     10.74 o 
  15   5  16      135.42      140.52     12.52 o 
  16   5  16       70.95       70.21     12.07 o 
  17   5  16      131.73      164.72     13.91 o 
  18   5  16      151.91      185.73     14.08 o 
 -20   6  16      232.65      246.63     36.77 o 
 -19   6  16        1.64        0.66     11.04 o 
 -18   6  16        0.63       -7.48     14.16 o 
 -17   6  16        4.45       -2.94     11.07 o 
 -16   6  16       19.29       14.79     11.26 o 
 -15   6  16       82.03       87.56     16.13 o 
 -14   6  16      196.60      196.57     16.70 o 
 -13   6  16      359.38      351.13     32.69 o 
 -12   6  16        9.31       33.39     21.60 o 
 -11   6  16      576.04      561.83     21.13 o 
 -10   6  16      272.00      267.91     18.73 o 
  -9   6  16      153.83      168.51     27.30 o 
  -8   6  16     1523.25     1618.85     56.37 o 
  -7   6  16      271.15      219.31     28.46 o 
  -6   6  16       46.29       32.27     14.70 o 
  -5   6  16     1883.46     1927.34     55.62 o 
  -4   6  16      107.69       84.08     32.71 o 
  -3   6  16      147.28      167.93     18.79 o 
  -2   6  16     2387.33     2372.30     49.10 o 
  -1   6  16      283.64      319.84     31.03 o 
   0   6  16       49.58       -0.26     14.16 o 
   2   6  16       84.83       74.64     23.15 o 
   3   6  16      861.12      881.54     43.08 o 
   4   6  16      457.72      457.30     24.88 o 
   5   6  16        0.24       -2.62     12.30 o 
   6   6  16      786.18      841.90     37.73 o 
   7   6  16     4268.16     4312.64    231.71 o 
   8   6  16      756.22      747.85     26.31 o 
   9   6  16     1118.92     1245.78    204.57 o 
  10   6  16    10122.03    10403.07    189.18 o 
  11   6  16     1991.19     1994.26     42.82 o 
  12   6  16      325.11      455.56     51.14 o 
  13   6  16     1408.36     1477.79     34.60 o 
  14   6  16     1154.16     1201.53     41.49 o 
 -14   7  16     1423.60     1514.11     81.62 o 
 -13   7  16      494.93      544.71     39.22 o 
 -10   7  16       17.68        0.21     15.66 o 
  -9   7  16        2.22        0.22     14.34 o 
  -7   7  16       32.24       35.63     16.26 o 
  -6   7  16        1.98        5.10     13.43 o 
  -5   7  16      313.17      368.32     23.69 o 
  -4   7  16        8.50        5.48     12.94 o 
  -3   7  16       75.16        1.08     16.45 o 
  -2   7  16      399.97      397.29     25.08 o 
  -1   7  16       36.56       15.38     20.27 o 
   0   7  16      222.15      244.94     32.57 o 
   1   7  16     2476.23     2436.45     76.43 o 
   2   7  16      159.66      145.38     28.61 o 
   3   7  16      101.94       35.71     35.16 o 
   5   7  16       46.96       67.75     28.06 o 
   6   7  16       83.88       29.14     36.58 o 
   7   7  16      180.12      217.41     19.49 o 
   8   7  16     1139.94     1138.85     35.59 o 
 -29   1  17      244.74      254.92     18.72 o 
 -28   1  17      229.97      278.55     19.69 o 
 -27   1  17       32.90       35.51     14.04 o 
 -26   1  17      297.39      278.20     19.14 o 
 -25   1  17      176.40      190.81     15.35 o 
 -24   1  17      139.64      138.57     11.79 o 
 -23   1  17      491.84      534.46     16.13 o 
 -22   1  17        8.74       14.70      8.85 o 
 -21   1  17       69.72       83.16      9.05 o 
 -20   1  17      963.27      990.26     15.65 o 
 -19   1  17      442.06      431.16      9.67 o 
 -18   1  17      140.79      140.77      6.69 o 
 -17   1  17     1127.37     1065.13     13.06 o 
 -16   1  17        0.45        2.77      2.93 o 
 -15   1  17       29.46       34.43      4.73 o 
 -14   1  17     3002.42     2893.32     41.83 o 
 -13   1  17       65.01       53.91      4.40 o 
 -12   1  17      709.49      753.51     11.88 o 
 -11   1  17    10092.42    10019.87    109.39 o 
 -10   1  17      766.15      878.53    156.20 o 
  -9   1  17       72.02       71.41      4.01 o 
  -8   1  17      827.56     1017.21     15.22 o 
  -7   1  17      222.76      218.13      5.80 o 
  -6   1  17      112.62      111.43      8.34 o 
  -5   1  17     1064.91     1256.76     15.99 o 
  -4   1  17     2877.44     2828.97     26.74 o 
  -3   1  17      683.25      684.14     20.71 o 
  -2   1  17     2119.16     2119.35     22.13 o 
  -1   1  17      461.06      405.81      7.65 o 
   0   1  17        1.67        6.00      3.82 o 
   1   1  17     4126.77     3992.43     38.70 o 
   2   1  17       62.22       53.38      4.26 o 
   3   1  17      806.72      767.98      9.69 o 
   4   1  17     2194.94     2253.63     20.44 o 
   5   1  17       17.20       18.04      3.84 o 
   6   1  17      757.29      696.77     13.22 o 
   7   1  17     1316.45     1381.01     14.90 o 
   8   1  17     1322.24     1281.58     17.47 o 
   9   1  17       70.63       89.53      6.72 o 
  10   1  17      753.45      846.55     14.59 o 
  11   1  17      592.59      583.31     12.01 o 
  12   1  17       49.18       39.14      6.59 o 
  13   1  17     3007.64     2998.00     29.34 o 
  14   1  17       41.95       44.13      7.09 o 
  15   1  17      102.75       97.68      8.45 o 
  16   1  17      368.01      368.41     11.23 o 
  17   1  17       31.86       37.04      7.67 o 
  18   1  17      100.46      122.38      9.55 o 
  19   1  17      774.81      764.09     16.08 o 
  20   1  17      547.51      578.17     14.96 o 
  21   1  17       19.14       20.10      9.02 o 
  22   1  17     1076.63     1076.66     19.93 o 
  23   1  17        2.83        5.50      8.25 o 
 -28   2  17      190.03      210.11     19.59 o 
 -27   2  17       56.98       56.21     15.31 o 
 -26   2  17      980.57      947.75     21.92 o 
 -25   2  17       66.80       55.74     12.28 o 
 -24   2  17       96.14      105.56     10.98 o 
 -23   2  17      347.25      379.47     16.13 o 
 -22   2  17       12.53        7.52      6.97 o 
 -21   2  17      257.08      283.02     12.50 o 
 -20   2  17        0.35        1.73      6.78 o 
 -19   2  17     1037.48     1055.41     19.13 o 
 -18   2  17      158.07      174.33      9.94 o 
 -17   2  17      281.30      304.82     13.73 o 
 -16   2  17      107.06       86.40      8.48 o 
 -15   2  17     1091.53     1067.89     19.25 o 
 -14   2  17      118.84      172.42     18.89 o 
 -13   2  17        3.06       -1.91      4.98 o 
 -12   2  17      198.65      190.42     12.30 o 
 -11   2  17      735.99      688.26     16.16 o 
 -10   2  17        0.02        1.19      4.46 o 
  -9   2  17      516.64      512.18     10.68 o 
  -8   2  17     1052.76      963.05     18.05 o 
  -7   2  17      135.20      132.43      8.18 o 
  -6   2  17      212.97      192.87      9.39 o 
  -5   2  17     2939.53     2929.48     31.08 o 
  -4   2  17     1413.29     1298.14     15.22 o 
  -3   2  17      221.02      229.39      8.37 o 
  -2   2  17      950.63     1047.17     14.57 o 
  -1   2  17       62.20       69.10      7.56 o 
   0   2  17      717.17      665.47      8.84 o 
   1   2  17     3050.81     2944.29     23.30 o 
   2   2  17      959.24      930.89     13.55 o 
   3   2  17        2.64        2.81      2.97 o 
   4   2  17     1046.95     1040.06     13.42 o 
   5   2  17       87.54       86.16      5.65 o 
   6   2  17      140.40      167.30      8.04 o 
   7   2  17      630.03      692.71     10.56 o 
   8   2  17       20.29       12.27      5.01 o 
   9   2  17      812.13      787.28     11.94 o 
  10   2  17     1822.69     1741.19     21.55 o 
  11   2  17      601.42      568.16      9.53 o 
  12   2  17      714.70      686.35     12.36 o 
  13   2  17      377.10      391.98     10.45 o 
  14   2  17       74.85       86.51      6.77 o 
  15   2  17       79.24       61.60      7.97 o
[truncated: 70,702 more chars]
